# Supplementary material for: (2,2′-Bipyridine-κ2 N,N′)chlorido(1,4,7-trithia­cyclo­nonane-κ3 S,S′,S′′)ruthenium(II) nitrate monohydrate
Source: Acta Crystallogr Sect E Struct Rep Online. 2010 Nov 13;66(Pt 12):m1575. doi: 10.1107/S1600536810046556 (PMC3011741; doi:10.1107/S1600536810046556)
Supplement: Supplementary file 2 [file e-66-m1575-Isup2.hkl]

# 
# h,k,l, Fc-squared, Fo-squared, sigma(Fo-squared) and status flag 
# 
data_I
_shelx_title 'I in P2(1)/c' 
_shelx_refln_list_code          4 
_shelx_F_calc_maximum      281.07 
_exptl_crystal_F_000      1120.00 
_reflns_d_resolution_high  0.7301 
 
loop_ 
 _symmetry_equiv_pos_as_xyz 
 'x, y, z' 
 '-x, y+1/2, -z+1/2' 
 '-x, -y, -z' 
 'x, -y-1/2, z-1/2' 
 
_cell_length_a     7.6523 
_cell_length_b    25.1887 
_cell_length_c    11.1099 
_cell_angle_alpha  90.000 
_cell_angle_beta  108.438 
_cell_angle_gamma  90.000 
 
_shelx_F_squared_multiplier     1.000 
 
loop_ 
 _refln_index_h 
 _refln_index_k 
 _refln_index_l 
 _refln_F_squared_calc 
 _refln_F_squared_meas 
 _refln_F_squared_sigma 
 _refln_observed_status 
   2   0   0     5254.36     5073.09     84.06 o 
   3   0   0      470.41      617.12     72.20 o 
   4   0   0    24530.93    24431.19    332.11 o 
   5   0   0    13025.99    13335.65    257.37 o 
   6   0   0     1076.16     1069.83    109.46 o 
   7   0   0     3378.65     3506.10    164.58 o 
   8   0   0     1539.67     1525.46    223.30 o 
   9   0   0        0.45      350.08    126.78 o 
   2   1   0     1259.30     1259.69     30.53 o 
   3   1   0        2.52       -3.73     19.33 o 
   4   1   0     1232.87     1226.49     53.21 o 
   5   1   0     2219.98     2220.97     77.32 o 
   6   1   0     1436.44     1512.33     92.82 o 
   7   1   0       39.90       29.44     52.71 o 
   8   1   0       23.42      -22.66     95.29 o 
   9   1   0     1537.52     1718.42    165.68 o 
   2   2   0      344.20      383.68     26.89 o 
   3   2   0      163.89      123.11     20.98 o 
   4   2   0        0.69      -15.94     23.70 o 
   5   2   0     8374.06     8369.15    113.06 o 
   6   2   0      528.61      480.00     75.21 o 
   7   2   0     1201.36     1228.16    109.97 o 
   8   2   0        1.00       23.44     85.56 o 
   9   2   0      668.43      864.05    327.59 o 
   1   3   0     6916.03     4471.69    131.69 o 
   2   3   0       27.16       36.48     22.01 o 
   3   3   0     6054.29     5744.49     72.24 o 
   4   3   0    13173.19    12392.86    121.80 o 
   5   3   0     9416.92     9279.04    128.20 o 
   6   3   0     1396.74     1364.14     92.64 o 
   7   3   0      160.33      130.64     61.71 o 
   8   3   0     2867.21     3050.38    199.14 o 
   9   3   0     2777.75     3350.52    205.58 o 
   1   4   0    17378.37    18036.19    116.47 o 
   2   4   0      297.64      308.62     27.24 o 
   3   4   0     6389.92     6403.94     99.75 o 
   4   4   0     6304.80     6167.90     84.56 o 
   5   4   0     3967.67     3801.51     73.99 o 
   6   4   0      668.10      710.82     70.60 o 
   7   4   0     1241.33     1316.36    103.37 o 
   8   4   0      296.23      105.51    123.51 o 
   9   4   0      840.86      957.52    157.45 o 
   1   5   0    13022.26    13261.43     84.31 o 
   2   5   0      574.18      623.18     38.07 o 
   3   5   0      716.17      584.94     42.49 o 
   4   5   0     7498.01     7201.61     93.03 o 
   5   5   0       36.17       30.07     31.41 o 
   6   5   0      764.65      772.60     69.14 o 
   7   5   0      145.16      252.79     74.45 o 
   8   5   0      263.81      580.74    152.96 o 
   9   5   0       12.93      382.12    175.86 o 
   0   6   0    24039.30    24017.40    182.42 o 
   1   6   0     4086.12     3997.58     48.26 o 
   2   6   0     9707.33     9415.11    115.29 o 
   3   6   0      691.57      651.35     46.45 o 
   4   6   0     1794.61     1708.51     68.54 o 
   5   6   0    13014.73    12656.31    141.32 o 
   6   6   0     8143.40     8057.62    120.41 o 
   7   6   0     3209.60     3433.74    147.56 o 
   8   6   0      341.91      571.74    150.50 o 
   9   6   0       29.64      251.93     98.15 o 
   1   7   0    18963.72    19944.35    148.04 o 
   2   7   0     3248.02     3296.51     59.40 o 
   3   7   0     6051.35     6120.72    133.09 o 
   4   7   0    10051.37     9531.95    191.56 o 
   5   7   0    14266.66    13847.12    180.87 o 
   6   7   0     2870.66     2886.71     76.06 o 
   7   7   0      912.60      932.06    112.65 o 
   8   7   0      580.72      859.66    175.86 o 
   0   8   0    10369.45    10419.99    115.20 o 
   1   8   0       46.85       63.57     18.13 o 
   2   8   0      836.35      940.05     41.59 o 
   3   8   0      448.24      425.62     48.31 o 
   4   8   0      494.63      480.56     51.47 o 
   5   8   0      569.36      639.16     54.31 o 
   6   8   0      580.33      610.02     46.16 o 
   7   8   0      903.81     1083.60    143.67 o 
   8   8   0     2748.38     2977.31    258.47 o 
   1   9   0    17094.77    17527.99    118.17 o 
   2   9   0     5872.48     5500.94     85.12 o 
   3   9   0     9275.37     9156.40    130.85 o 
   4   9   0     3405.04     3329.68     91.39 o 
   5   9   0      868.02      790.63     83.77 o 
   6   9   0      349.27      371.87     48.96 o 
   7   9   0        0.23       30.17     96.87 o 
   8   9   0       71.28      318.18    123.51 o 
   0  10   0    49471.32    50200.67    358.39 o 
   1  10   0    17206.60    16935.49    119.03 o 
   2  10   0     9178.26     9175.81    113.38 o 
   3  10   0        6.84       -4.21     35.22 o 
   4  10   0     3954.99     3934.90    101.13 o 
   5  10   0     1836.34     1930.70    115.19 o 
   6  10   0     7508.80     7442.35    137.48 o 
   7  10   0     1605.31     1710.95    167.11 o 
   8  10   0      158.04      178.31    105.51 o 
   9  10   0      108.67     -215.12    215.12 o 
   1  11   0     1427.59     1419.71     40.55 o 
   2  11   0     4981.55     4980.93    102.86 o 
   3  11   0       17.03        3.26     37.11 o 
   4  11   0      303.99      343.27     54.60 o 
   5  11   0     1510.75     1364.86     81.96 o 
   6  11   0      951.43      913.21     90.77 o 
   7  11   0      593.07      660.81    123.41 o 
   8  11   0        0.70      147.97    293.64 o 
   9  11   0       16.42     -226.57    226.57 o 
   0  12   0     6134.55     6094.50    138.89 o 
   1  12   0    32915.71    34163.05    214.97 o 
   2  12   0     3975.13     4058.21     79.90 o 
   3  12   0      955.96      951.71     59.00 o 
   4  12   0      260.31      213.48     54.60 o 
   5  12   0     2703.97     2742.77    103.56 o 
   6  12   0     5505.04     5369.76    155.46 o 
   7  12   0     6504.36     6138.03    270.06 o 
   8  12   0     1117.46      960.26    287.10 o 
   9  12   0      119.39       18.81    234.75 o 
   1  13   0     3426.39     3613.37     63.63 o 
   2  13   0    15493.42    15010.76    156.41 o 
   3  13   0     5915.93     5895.83    114.54 o 
   4  13   0        2.04       57.44     50.33 o 
   5  13   0     1122.43     1177.74     80.41 o 
   6  13   0     2594.10     2622.10    119.00 o 
   7  13   0       90.32      223.80     86.99 o 
   8  13   0      200.16      125.96    198.76 o 
   9  13   0      766.16      669.08    295.28 o 
   0  14   0       46.98       25.75     33.68 o 
   1  14   0      721.23      679.76     36.54 o 
   2  14   0      144.25      159.43     39.39 o 
   3  14   0     2850.18     3096.68    103.04 o 
   4  14   0      399.56      410.86     57.59 o 
   5  14   0       50.09        7.15     51.65 o 
   6  14   0      100.88      110.38     73.95 o 
   7  14   0      292.10      454.92    117.64 o 
   8  14   0        8.75     -189.76    189.76 o 
   9  14   0       30.48       39.26    235.57 o 
   1  15   0      333.12      403.53     33.17 o 
   2  15   0    12390.90    11760.30    155.09 o 
   3  15   0     6082.50     5722.56    130.59 o 
   4  15   0     3705.05     3476.53    121.22 o 
   5  15   0     4355.80     4313.50    138.00 o 
   6  15   0      573.45      555.54     91.61 o 
   7  15   0     1048.89     1274.03    289.96 o 
   8  15   0       67.23     -187.31    187.31 o 
   0  16   0     5559.49     5209.46    103.14 o 
   1  16   0     3954.00     3673.09     70.53 o 
   2  16   0     7619.49     7406.84    129.31 o 
   3  16   0      177.47      236.82     56.30 o 
   4  16   0       72.24       74.56     69.58 o 
   5  16   0     2490.48     2582.18    154.52 o 
   6  16   0     8548.93     8888.24    260.56 o 
   7  16   0     3973.29     3779.94    243.28 o 
   8  16   0      279.49      105.51    202.03 o 
   1  17   0      201.58      196.68     36.21 o 
   2  17   0      136.92       18.34     44.45 o 
   3  17   0       14.33       -7.53     51.86 o 
   4  17   0        7.68       10.89     63.20 o 
   5  17   0       23.10       -9.48     62.08 o 
   6  17   0      147.71      318.73     87.59 o 
   7  17   0     1628.48     1683.02    187.33 o 
   8  17   0      233.85       -9.00    184.86 o 
   0  18   0      536.65      658.16     66.69 o 
   1  18   0     5175.36     5075.69    100.57 o 
   2  18   0     1466.85     1587.97     73.19 o 
   3  18   0       57.29       22.85     62.54 o 
   4  18   0       54.07       68.25    103.44 o 
   5  18   0     1560.62     1683.68    142.94 o 
   6  18   0     7210.95     7383.27    312.45 o 
   7  18   0     1317.71     1621.04    269.51 o 
   8  18   0        0.72       85.88    184.04 o 
   1  19   0      649.55      713.02     54.95 o 
   2  19   0     1082.42     1065.20     75.57 o 
   3  19   0     8360.66     8037.21    179.41 o 
   4  19   0     5434.39     5445.41    186.09 o 
   5  19   0     4196.13     4338.91    181.62 o 
   6  19   0       10.88      -24.97    114.45 o 
   7  19   0      561.90      997.00    161.01 o 
   8  19   0      643.59      278.10    209.39 o 
   0  20   0      418.74      415.36     65.98 o 
   1  20   0      636.38      640.89     65.24 o 
   2  20   0     1378.71     1398.73    114.27 o 
   3  20   0     4694.05     4420.93    248.52 o 
   4  20   0       82.29       36.72    111.61 o 
   5  20   0     4383.55     4641.57    241.92 o 
   6  20   0      597.51      904.44    149.79 o 
   7  20   0      711.52     1042.55    160.01 o 
   8  20   0       31.08      383.62    178.31 o 
   1  21   0       81.41       -6.21     62.48 o 
   2  21   0    11200.49    11064.87    240.61 o 
   3  21   0     2548.10     2451.67    170.55 o 
   4  21   0     1230.40     1259.82    148.09 o 
   5  21   0     2548.62     2754.78    201.47 o 
   6  21   0      321.87      592.93    164.41 o 
   7  21   0      259.30      566.67    254.38 o 
   0  22   0     9473.60     8843.96    216.61 o 
   1  22   0     6403.98     6354.73    141.03 o 
   2  22   0     2731.02     2558.17    158.55 o 
   3  22   0       64.29      104.22     93.55 o 
   4  22   0      881.85      837.88    135.79 o 
   5  22   0     3766.05     3903.10    460.91 o 
   6  22   0      656.09      914.83    250.29 o 
   7  22   0     1922.11     2550.35    305.91 o 
   1  23   0       40.28       22.53     66.35 o 
   2  23   0       41.50        7.37    114.90 o 
   3  23   0      187.93      149.75     98.43 o 
   4  23   0      926.57     1207.00    167.27 o 
   5  23   0        1.38       52.27    210.21 o 
   6  23   0       73.33      183.15    105.70 o 
   7  23   0     1419.05     1655.52    254.38 o 
   0  24   0     1259.41     1374.77    220.44 o 
   1  24   0     1838.98     2011.30    106.53 o 
   2  24   0      201.22      178.91     79.20 o 
   3  24   0      867.66     1054.68    150.91 o 
   4  24   0       11.54       84.55    116.56 o 
   5  24   0        7.26       86.82    143.96 o 
   6  24   0      610.10      758.26    136.46 o 
   1  25   0     1978.68     2140.44    112.25 o 
   2  25   0      238.50      168.02     86.64 o 
   3  25   0     2821.22     2946.45    182.49 o 
   4  25   0     5232.60     5314.87    242.06 o 
   5  25   0     1482.67     1681.08    166.40 o 
   6  25   0      861.42     1334.06    238.84 o 
   0  26   0     8869.63     8530.68    370.94 o 
   1  26   0     2269.29     2468.97    148.37 o 
   2  26   0      128.56      152.44    104.61 o 
   3  26   0      274.09      411.43    188.13 o 
   4  26   0      756.97     1164.75    227.39 o 
   5  26   0      834.90      795.04    216.75 o 
   6  26   0        0.55      590.55    160.32 o 
   1  27   0       18.24      129.67     87.19 o 
   2  27   0       17.84      -80.77     81.14 o 
   3  27   0     1470.37     1329.16    233.11 o 
   4  27   0     3630.50     3621.85    335.36 o 
   5  27   0      435.54      874.38    218.39 o 
   6  27   0      120.26      730.42    146.41 o 
   0  28   0     7443.92     7186.48    288.80 o 
   1  28   0     3760.02     3708.42    196.68 o 
   2  28   0     1436.38     1453.13    133.31 o 
   3  28   0      317.74      390.98    174.22 o 
   4  28   0      799.57      621.64    205.30 o 
   5  28   0     4299.54     4940.37    375.44 o 
   1  29   0        7.55      124.82     87.38 o 
   2  29   0      364.67      274.02     96.24 o 
   3  29   0       49.73      207.76    168.50 o 
   4  29   0     1311.12     1443.67    252.74 o 
   5  29   0      756.93     1263.72    212.67 o 
   0  30   0      273.17      377.07    173.40 o 
   1  30   0       48.01       99.10     86.42 o 
   2  30   0      192.16      147.03    124.30 o 
   3  30   0      830.89      843.67    154.37 o 
   4  30   0       15.54      497.31    171.77 o 
   1  31   0      330.14      310.91    100.25 o 
   2  31   0     1459.27     1430.43    143.84 o 
   3  31   0     3288.81     3407.82    234.65 o 
   4  31   0     6115.36     7047.39    438.42 o 
   0  32   0      906.97      651.90    205.30 o 
   1  32   0     3204.17     2897.89    180.94 o 
   2  32   0     1564.70     1569.95    151.09 o 
   3  32   0      141.33      216.04    111.80 o 
   1  33   0     3268.05     3359.44    196.80 o 
   2  33   0     1496.64     1693.79    170.77 o 
   0  34   0     1497.65      887.47    222.48 o 
   1  34   0      696.61      761.40    117.21 o 
 -10   1   1      385.61      707.11    101.64 o 
  -9   1   1     2348.28     2289.18    184.74 o 
  -8   1   1     3917.86     3844.33    219.20 o 
  -7   1   1       14.12       51.21     53.08 o 
  -6   1   1     1374.39     1394.65     87.58 o 
  -5   1   1     1041.02     1140.23     59.09 o 
  -4   1   1     2161.33     1952.52     51.90 o 
  -3   1   1     4730.11     4576.02     58.25 o 
  -2   1   1     3479.85     3391.15     43.10 o 
   1   1   1       23.53       10.21      9.30 o 
   2   1   1     4844.53     4834.83     96.70 o 
   3   1   1     2897.50     2668.39     70.90 o 
   4   1   1    26191.86    25882.42    231.12 o 
   5   1   1    11130.21    10524.88    152.64 o 
   6   1   1      540.60      608.57     78.09 o 
   7   1   1       70.63       99.03     57.05 o 
   8   1   1      770.07      908.41    123.77 o 
   9   1   1     7486.99     8184.33    444.14 o 
 -10   2   1       61.39      425.75    308.36 o 
  -9   2   1       54.12      211.80     96.52 o 
  -8   2   1     4375.01     4418.67    230.17 o 
  -7   2   1     5273.66     5490.15    170.16 o 
  -6   2   1      730.55      673.12     75.17 o 
  -5   2   1     2539.32     2410.36     60.25 o 
  -4   2   1     3763.42     3512.77     62.62 o 
  -3   2   1       42.96       19.48     19.50 o 
  -2   2   1     3092.10     3176.31     45.94 o 
   1   2   1    24036.31    24460.52    147.73 o 
   2   2   1      205.22      162.89     26.51 o 
   3   2   1      245.40      244.57     28.29 o 
   4   2   1     4065.16     4104.82     73.21 o 
   5   2   1     3086.03     3186.72     99.66 o 
   6   2   1        5.46      -43.42     62.42 o 
   7   2   1      270.63      242.32     62.56 o 
   8   2   1     1598.76     1736.43    159.32 o 
   9   2   1     1293.70     1297.26    205.30 o 
 -10   3   1      467.41      522.87     93.11 o 
  -9   3   1       15.95      173.44     92.43 o 
  -8   3   1       23.69       83.43    130.87 o 
  -7   3   1       75.97      170.39     68.37 o 
  -6   3   1       45.28      125.14     45.07 o 
  -5   3   1      104.84       63.76     30.76 o 
  -4   3   1     4942.95     4777.12     72.31 o 
  -3   3   1      751.37      750.43     29.17 o 
  -2   3   1     3189.17     3258.16     46.66 o 
  -1   3   1        0.10        1.34      8.58 o 
   1   3   1     6303.21     6678.35     62.03 o 
   2   3   1     2826.21     2864.51     56.92 o 
   3   3   1      576.86      639.20     44.85 o 
   4   3   1      588.91      679.74     39.75 o 
   5   3   1      355.81      331.05     37.20 o 
   6   3   1      827.30      648.03     78.51 o 
   7   3   1      708.94      744.95     87.62 o 
   8   3   1      201.95      358.99    100.14 o 
   9   3   1      865.09      837.57    170.95 o 
 -10   4   1      207.11      609.43    172.59 o 
  -9   4   1     1437.84     1342.96    152.53 o 
  -8   4   1      858.02      775.41    185.67 o 
  -7   4   1     3428.89     3511.27    138.93 o 
  -6   4   1     6324.20     6074.37    106.64 o 
  -5   4   1     7636.81     7024.93    100.94 o 
  -4   4   1     7967.70     7719.52     96.39 o 
  -3   4   1    14147.33    14326.06    127.51 o 
  -2   4   1      143.38      128.66     24.00 o 
  -1   4   1       47.54       54.40     11.06 o 
   1   4   1     3110.76     3397.99     43.15 o 
   2   4   1      149.25      130.64     31.28 o 
   3   4   1     8580.47     8668.42    121.03 o 
   4   4   1      319.95      349.47     36.74 o 
   5   4   1     2865.00     2907.15     81.49 o 
   6   4   1     6760.15     6538.55    161.74 o 
   7   4   1      172.16       88.30     91.51 o 
   8   4   1      607.08      829.58    150.09 o 
   9   4   1      441.80      585.65    154.59 o 
 -10   5   1     1721.91     1769.13    247.43 o 
  -9   5   1      663.66      975.81    186.49 o 
  -8   5   1     2802.52     2723.75    273.19 o 
  -7   5   1     3064.70     3260.91    138.18 o 
  -6   5   1       35.73       96.95     41.57 o 
  -5   5   1      927.86     1001.22     49.19 o 
  -4   5   1    11200.67    10690.86    174.57 o 
  -3   5   1    17965.21    17947.92    193.50 o 
  -2   5   1      460.67      591.06     31.60 o 
  -1   5   1     5070.11     5296.69     53.68 o 
   0   5   1     4954.21     5096.91     54.07 o 
   1   5   1      178.16      165.95     20.43 o 
   2   5   1      214.63      206.09     29.09 o 
   3   5   1     3101.81     2769.97     75.35 o 
   4   5   1    26331.41    25512.52    243.62 o 
   5   5   1    13336.02    13230.20    161.95 o 
   6   5   1     1316.74     1478.35    118.90 o 
   7   5   1     1423.43     1466.34    140.85 o 
   8   5   1     2464.58     2321.32    246.20 o 
   9   5   1     6092.15     6254.81    394.25 o 
  -9   6   1      399.49      795.86    165.22 o 
  -8   6   1       49.80       12.27    121.06 o 
  -7   6   1      142.59      194.88     69.05 o 
  -6   6   1     1178.31     1257.88     61.20 o 
  -5   6   1     3337.93     3193.69     77.05 o 
  -4   6   1      935.98      999.15     49.72 o 
  -3   6   1      118.66      152.09     32.10 o 
  -2   6   1        7.23       19.26     21.29 o 
  -1   6   1     1591.85     1658.67     34.45 o 
   0   6   1    13266.69    13818.79     95.14 o 
   1   6   1    10818.92    11160.12     83.05 o 
   2   6   1     1644.62     1539.78     50.28 o 
   3   6   1    14486.10    15204.87    213.08 o 
   4   6   1    11146.34    11616.26    159.92 o 
   5   6   1      805.70      820.48     54.62 o 
   6   6   1      676.88      723.07     77.41 o 
   7   6   1       62.63      101.51     96.17 o 
   8   6   1      772.37     1253.91    196.31 o 
   9   6   1       36.43      231.48    109.60 o 
  -9   7   1      171.48      520.21    129.23 o 
  -8   7   1      999.13     1277.63    211.85 o 
  -7   7   1      183.30      116.80     69.31 o 
  -6   7   1       16.54       -1.39     36.72 o 
  -5   7   1        9.11       37.88     34.53 o 
  -4   7   1     1406.68     1291.66     60.28 o 
  -3   7   1     4496.08     4119.09     89.63 o 
  -2   7   1     4032.17     3692.15     80.10 o 
  -1   7   1    10314.11    10366.49     79.39 o 
   0   7   1        9.55       -3.31     15.43 o 
   1   7   1     2213.96     2199.44     41.64 o 
   2   7   1     3984.18     3793.63     65.58 o 
   3   7   1     6394.29     6039.92    106.87 o 
   4   7   1    13600.13    13425.23    174.91 o 
   5   7   1      970.11     1022.60     47.58 o 
   6   7   1       69.93      116.87     59.90 o 
   7   7   1        0.17      109.14     99.44 o 
   8   7   1      925.42      531.66    139.05 o 
   9   7   1     1577.63     1148.39    333.72 o 
  -9   8   1        1.44      330.45    106.33 o 
  -8   8   1      156.25      481.77    155.41 o 
  -7   8   1     6792.89     6788.88    192.25 o 
  -6   8   1    17040.31    16545.22    189.25 o 
  -5   8   1    12985.91    12547.15    160.61 o 
  -4   8   1     1505.26     1536.92     65.95 o 
  -3   8   1       21.89       52.80     34.41 o 
  -2   8   1    15003.82    15283.46    150.32 o 
  -1   8   1    37298.61    37137.41    223.56 o 
   0   8   1     1544.48     1505.81     35.04 o 
   1   8   1    19340.21    19709.98    133.55 o 
   2   8   1     3458.05     3456.36     76.17 o 
   3   8   1      197.90      192.56     40.61 o 
   4   8   1      708.80      743.70     55.10 o 
   5   8   1     3382.73     3551.57    108.12 o 
   6   8   1     3000.67     3064.29    120.55 o 
   7   8   1     3113.43     3274.31    238.43 o 
   8   8   1      552.52      112.88    229.84 o 
   9   8   1      174.05       89.97    234.75 o 
  -8   9   1       13.54      -89.16     89.16 o 
  -7   9   1      807.50      877.96     92.77 o 
  -6   9   1      670.81      691.57     55.80 o 
  -5   9   1     3390.99     3381.13     91.96 o 
  -4   9   1     1240.95     1220.26     62.41 o 
  -3   9   1      285.09      273.25     38.87 o 
  -2   9   1      960.08      994.84     39.07 o 
  -1   9   1     1631.21     1682.53     44.36 o 
   0   9   1     4215.87     4400.16     50.33 o 
   1   9   1    15367.49    15682.15    139.11 o 
   2   9   1      875.57      918.87     49.41 o 
   3   9   1     7733.40     7825.30    124.26 o 
   4   9   1      366.37      375.19     50.17 o 
   5   9   1     5621.72     5506.81    134.42 o 
   6   9   1     1701.95     1833.46     93.77 o 
   7   9   1     1278.02     1410.39    136.49 o 
   8   9   1     1271.28     1160.66    305.91 o 
   9   9   1       60.55     -217.57    217.57 o 
  -9  10   1       10.45      114.51     76.07 o 
  -8  10   1     2228.93     2272.24    256.02 o 
  -7  10   1     4790.20     5290.55    247.49 o 
  -6  10   1     6003.98     5904.01    139.10 o 
  -5  10   1     1039.89     1083.45     83.30 o 
  -4  10   1      486.28      608.94     53.36 o 
  -3  10   1       41.96       52.27     34.37 o 
  -2  10   1      168.84      157.48     31.51 o 
  -1  10   1        4.69       28.62     21.11 o 
   0  10   1     8502.28     8272.83     76.25 o 
   1  10   1      832.05      861.11     31.76 o 
   2  10   1      298.15      233.95     39.19 o 
   3  10   1        8.96       17.76     38.28 o 
   4  10   1      162.97      171.48     47.65 o 
   5  10   1      878.68      905.90     85.54 o 
   6  10   1     2220.53     2215.52    115.91 o 
   7  10   1     2078.48     2363.78    299.39 o 
   8  10   1     3640.69     3113.09    387.70 o 
   9  10   1      210.97      292.82    252.74 o 
  -8  11   1      158.12      261.74    107.97 o 
  -7  11   1      228.82      317.76    109.19 o 
  -6  11   1       60.34       44.66     62.86 o 
  -5  11   1      114.05       25.66     58.61 o 
  -4  11   1      713.52      725.60     57.30 o 
  -3  11   1     1879.66     1752.90     61.58 o 
  -2  11   1    33181.11    32719.51    250.13 o 
  -1  11   1    15961.22    15379.48    148.17 o 
   0  11   1     4247.31     4284.93     67.25 o 
   1  11   1       97.29      104.58     25.44 o 
   2  11   1    21153.74    20551.99    223.45 o 
   3  11   1    17067.43    16759.91    301.78 o 
   4  11   1     5446.24     5244.95    119.60 o 
   5  11   1     1180.26     1335.49     84.55 o 
   6  11   1     1362.64     1397.26     86.33 o 
   7  11   1      152.63      102.96     82.38 o 
   8  11   1     1299.34     1029.79    278.10 o 
   9  11   1     1717.96     2079.21    372.16 o 
  -9  12   1       97.98     -228.21    228.21 o 
  -8  12   1     1058.44     1042.88    180.77 o 
  -7  12   1      514.32      727.96    129.50 o 
  -6  12   1     2220.94     2326.34    120.76 o 
  -5  12   1      602.20      630.81     70.25 o 
  -4  12   1      261.49      154.86     53.02 o 
  -3  12   1     1257.49     1307.82     60.12 o 
  -2  12   1      460.18      425.27     38.32 o 
  -1  12   1    16928.70    17336.45    146.29 o 
   0  12   1      987.10     1024.39     36.81 o 
   1  12   1      463.52      464.29     31.68 o 
   2  12   1     5323.45     5406.82    109.47 o 
   3  12   1     2624.08     2773.27     87.54 o 
   4  12   1      727.70      815.32     66.91 o 
   5  12   1      925.91      911.93     75.35 o 
   6  12   1      595.95      618.66     78.14 o 
   7  12   1      337.32      265.99    220.44 o 
   8  12   1      107.88      -44.99    198.76 o 
   9  12   1      678.71      664.99    296.91 o 
  -9  13   1      913.85      426.97    274.01 o 
  -8  13   1      241.37      358.40    178.72 o 
  -7  13   1      259.33      388.30    136.60 o 
  -6  13   1       36.78       45.34     61.19 o 
  -5  13   1     1985.46     2054.41    104.95 o 
  -4  13   1     2703.28     2843.75     94.61 o 
  -3  13   1     3812.57     3719.19    100.84 o 
  -2  13   1     6289.77     6224.29     95.27 o 
  -1  13   1     6224.61     6166.68     83.93 o 
   0  13   1      136.16      146.29     25.76 o 
   1  13   1     1584.37     1654.16     52.94 o 
   2  13   1     1359.70     1425.65     65.97 o 
   3  13   1     7968.49     7759.66    181.19 o 
   4  13   1      449.50      392.77     60.59 o 
   5  13   1     1089.85     1044.91     76.68 o 
   6  13   1      283.63      295.64     76.53 o 
   7  13   1      119.47       69.12    229.43 o 
   8  13   1        0.51     -162.77    162.77 o 
  -9  14   1      165.11      -63.80    236.39 o 
  -8  14   1     1147.49     1166.57    274.83 o 
  -7  14   1     4293.10     3911.60    190.04 o 
  -6  14   1    10045.08    10056.47    207.71 o 
  -5  14   1     1198.98     1234.02     90.18 o 
  -4  14   1      428.13      375.15     57.12 o 
  -3  14   1      999.48      961.83     65.97 o 
  -2  14   1     6073.34     6007.04    105.13 o 
  -1  14   1    11350.09    11565.71    127.98 o 
   0  14   1     5802.38     5316.38     84.47 o 
   1  14   1     1625.68     1529.24     53.35 o 
   2  14   1     3127.20     3040.65     76.41 o 
   3  14   1      121.99      146.82     52.08 o 
   4  14   1      104.79      182.47     56.14 o 
   5  14   1        3.32      -26.64     65.85 o 
   6  14   1     4490.11     4570.06    167.84 o 
   7  14   1     3958.16     4007.67    255.20 o 
   8  14   1      576.99     1066.60    287.10 o 
  -9  15   1      183.38      100.61    236.39 o 
  -8  15   1       40.64     -125.15    207.76 o 
  -7  15   1      108.98      227.71     86.06 o 
  -6  15   1      152.12      193.90     64.03 o 
  -5  15   1     1728.37     1598.85     95.66 o 
  -4  15   1      895.79      904.54     83.27 o 
  -3  15   1      786.18      734.05     62.35 o 
  -2  15   1     3942.43     3914.78     90.53 o 
  -1  15   1    24629.17    25090.18    214.04 o 
   0  15   1     2994.69     2798.76     61.99 o 
   1  15   1       21.12      -22.23     28.18 o 
   2  15   1     3503.10     3542.19     83.25 o 
   3  15   1     5801.37     5495.05    132.12 o 
   4  15   1      593.22      645.04     74.62 o 
   5  15   1      824.36      825.40     71.95 o 
   6  15   1     1135.94     1309.53    175.52 o 
   7  15   1        0.32      254.12    131.30 o 
   8  15   1       39.63      -41.72    201.21 o 
  -9  16   1        5.75     -188.94    188.94 o 
  -8  16   1      138.08     -163.59    163.59 o 
  -7  16   1       51.62      -33.73    141.55 o 
  -6  16   1     1538.34     1757.51    139.40 o 
  -5  16   1      839.47      902.24     83.01 o 
  -4  16   1      603.64      790.04    102.75 o 
  -3  16   1     1645.75     1673.98     80.46 o 
  -2  16   1     1033.17     1097.69     59.06 o 
  -1  16   1     3611.87     3391.94     82.50 o 
   0  16   1      410.87      476.58     36.81 o 
   1  16   1      452.19      419.03     39.40 o 
   2  16   1    10355.07     9990.04    163.82 o 
   3  16   1     4393.56     4516.20    210.75 o 
   4  16   1      792.52      876.32     91.57 o 
   5  16   1      471.76      438.02     88.55 o 
   6  16   1     1953.48     2256.01    203.55 o 
   7  16   1     2283.96     2373.07    213.92 o 
   8  16   1        9.12      127.60    202.85 o 
  -8  17   1      256.65      184.04    218.39 o 
  -7  17   1     2043.35     2382.98    294.08 o 
  -6  17   1      365.83      564.25    102.46 o 
  -5  17   1     1530.53     1711.82    128.94 o 
  -4  17   1      566.83      603.26     98.86 o 
  -3  17   1     5019.48     4677.23    162.40 o 
  -2  17   1    16085.47    15176.35    182.17 o 
  -1  17   1      217.30      171.39     41.58 o 
   0  17   1       28.97        2.61     30.87 o 
   1  17   1     1260.16     1436.24     57.40 o 
   2  17   1     3046.81     2763.09     90.90 o 
   3  17   1     7078.15     6934.88    151.99 o 
   4  17   1     8023.17     8352.67    195.64 o 
   5  17   1     3639.96     3549.15    142.97 o 
   6  17   1      629.01      566.02    148.64 o 
   7  17   1      609.37      544.15    183.63 o 
   8  17   1     1188.25     1175.38    269.92 o 
  -8  18   1      449.59      560.29    226.57 o 
  -7  18   1     3894.49     4250.50    252.18 o 
  -6  18   1     7304.27     7288.45    236.17 o 
  -5  18   1     7529.13     7417.19    225.93 o 
  -4  18   1      680.48      828.07     98.65 o 
  -3  18   1     5850.01     5707.49    147.91 o 
  -2  18   1     6497.06     6076.70    118.77 o 
  -1  18   1     5687.50     5478.27    106.82 o 
   0  18   1       37.42       28.81     33.41 o 
   1  18   1       46.95       15.85     32.76 o 
   2  18   1      140.09      194.88     50.04 o 
   3  18   1       13.78       -1.87     59.81 o 
   4  18   1      369.10      337.71     83.26 o 
   5  18   1     1439.10     1563.65    172.43 o 
   6  18   1      655.13     1083.31    226.98 o 
   7  18   1     1406.29     1459.53    184.17 o 
   8  18   1      221.02      952.09    256.83 o 
  -8  19   1      228.18      211.03    192.22 o 
  -7  19   1      475.68      399.97    199.58 o 
  -6  19   1      308.31      419.58     88.18 o 
  -5  19   1     2738.78     2841.41    155.83 o 
  -4  19   1        4.06      -29.10     81.85 o 
  -3  19   1       16.73        5.47    129.88 o 
  -2  19   1     1271.13     1352.42     74.30 o 
  -1  19   1      296.18      179.79     45.75 o 
   0  19   1      751.61      824.09     48.36 o 
   1  19   1       15.80       27.44     33.75 o 
   2  19   1      228.14      161.61     52.00 o 
   3  19   1      400.24      469.07     71.21 o 
   4  19   1       33.06      160.44    107.50 o 
   5  19   1      803.14      927.43    173.81 o 
   6  19   1      541.09      497.78    142.28 o 
   7  19   1      139.57       79.98    118.37 o 
   8  19   1      198.24      449.05    201.21 o 
  -8  20   1      861.27      946.36    247.84 o 
  -7  20   1     2184.02     2324.59    305.09 o 
  -6  20   1     8907.81     9191.70    681.35 o 
  -5  20   1     3971.92     4014.57    178.08 o 
  -4  20   1     3724.24     3270.17    149.74 o 
  -3  20   1      677.10      571.16     84.75 o 
  -2  20   1     2000.45     2103.28    128.33 o 
  -1  20   1     4157.22     4148.32    101.63 o 
   0  20   1     7537.12     7258.93    109.01 o 
   1  20   1     5625.16     5473.94    111.01 o 
   2  20   1     1774.12     1733.41     88.44 o 
   3  20   1       38.55      -16.66     83.36 o 
   4  20   1     1219.32     1594.35    244.97 o 
   5  20   1     2984.37     2923.25    385.25 o 
   6  20   1     3649.21     3865.36    241.75 o 
   7  20   1     2931.86     3042.94    236.51 o 
  -8  21   1       16.94      446.60    186.49 o 
  -7  21   1      198.16      374.62    176.68 o 
  -6  21   1      865.03      927.33    147.36 o 
  -5  21   1      541.19      511.44     95.40 o 
  -4  21   1      578.91      699.57     94.12 o 
  -3  21   1     3201.16     3099.89    138.94 o 
  -2  21   1      625.91      804.06     94.33 o 
  -1  21   1     1807.36     1768.92     89.50 o 
   0  21   1     1868.93     1811.52     74.08 o 
   1  21   1      132.72      175.81     51.08 o 
   2  21   1     4689.56     4180.51    139.25 o 
   3  21   1     1846.75     2118.82    217.16 o 
   4  21   1     5311.54     5528.30    321.45 o 
   5  21   1      348.50      330.10    131.63 o 
   6  21   1       61.49       19.57    206.94 o 
   7  21   1      447.37      906.53    159.60 o 
  -7  22   1       23.89      333.72    163.59 o 
  -6  22   1       32.62      -10.86    157.45 o 
  -5  22   1     1055.53     1323.57    184.86 o 
  -4  22   1        1.93      127.16     68.33 o 
  -3  22   1     5051.78     4681.40    166.11 o 
  -2  22   1      593.06      698.64     71.80 o 
  -1  22   1     1014.46      994.68     66.71 o 
   0  22   1     2131.32     2084.96     87.81 o 
   1  22   1     3030.65     2770.93    106.68 o 
   2  22   1       85.59      149.09     78.11 o 
   3  22   1     1349.14     1447.59    147.34 o 
   4  22   1      909.91      923.86    142.63 o 
   5  22   1      328.61      262.83    118.43 o 
   6  22   1       27.67      194.21    170.13 o 
   7  22   1       92.15      203.63    209.39 o 
  -6  23   1       39.31      322.23    111.42 o 
  -5  23   1     1246.96     1497.96    156.05 o 
  -4  23   1     3380.60     3692.69    285.46 o 
  -3  23   1     4092.63     3867.76    155.57 o 
  -2  23   1     2895.07     2956.18    116.51 o 
  -1  23   1     5211.10     5011.17    116.52 o 
   0  23   1      346.14      330.91     56.35 o 
   1  23   1     1378.41     1252.41     94.04 o 
   2  23   1     2871.76     2746.22    143.53 o 
   3  23   1     3512.23     3473.15    204.08 o 
   4  23   1     1956.08     1946.94    174.71 o 
   5  23   1      969.66     1242.21    296.91 o 
   6  23   1     1849.05     1849.75    192.26 o 
   7  23   1      156.58      601.94    118.52 o 
  -6  24   1      151.76      583.19    158.68 o 
  -5  24   1      727.75      924.28    206.12 o 
  -4  24   1     1648.94     1915.62    259.29 o 
  -3  24   1      840.07      881.74    200.40 o 
  -2  24   1      277.35      308.60    111.56 o 
  -1  24   1     1421.66     1319.21    102.63 o 
   0  24   1     9652.16     9058.92    179.65 o 
   1  24   1     7497.06     6904.83    177.54 o 
   2  24   1       31.46       16.86     73.77 o 
   3  24   1       16.06       57.56    108.38 o 
   4  24   1      225.11      213.45    107.97 o 
   5  24   1      176.58      279.93    138.23 o 
   6  24   1        5.69      164.80    191.40 o 
  -6  25   1       11.36      354.99    135.78 o 
  -5  25   1     1254.29     1496.84    240.48 o 
  -4  25   1     1494.92     1780.66    252.74 o 
  -3  25   1      187.31      108.79    167.68 o 
  -2  25   1      297.24      190.21    175.86 o 
  -1  25   1     2015.43     1932.91    115.10 o 
   0  25   1      859.74     1006.57     92.46 o 
   1  25   1      186.01      224.24     69.89 o 
   2  25   1      235.24      203.19     72.41 o 
   3  25   1       47.78      -12.30     88.36 o 
   4  25   1        0.48      206.57     96.99 o 
   5  25   1       17.44      158.30    156.64 o 
   6  25   1       26.66      446.60    157.04 o 
  -5  26   1     1085.76     1190.92    231.48 o 
  -4  26   1     1400.18     1286.62    232.30 o 
  -3  26   1      207.55      406.52    183.22 o 
  -2  26   1      583.66      695.94    103.95 o 
  -1  26   1     2188.90     2113.78    123.71 o 
   0  26   1     4034.71     4158.46    179.31 o 
   1  26   1     7089.96     7009.39    184.97 o 
   2  26   1      761.12      733.86     90.63 o 
   3  26   1       11.45       34.53     92.53 o 
   4  26   1      413.21      394.14    192.63 o 
   5  26   1     1955.87     2513.32    536.98 o 
   6  26   1      512.95      948.81    192.22 o 
  -5  27   1       56.86      184.04    143.14 o 
  -4  27   1     2103.18     2530.71    287.92 o 
  -3  27   1     1882.79     1969.61    258.47 o 
  -2  27   1      786.76      801.13    109.43 o 
  -1  27   1     1131.43     1183.29    149.35 o 
   0  27   1      659.89      577.05    106.02 o 
   1  27   1      113.63       97.01     88.07 o 
   2  27   1      877.47      772.92    112.85 o 
   3  27   1      610.32      590.55    197.12 o 
   4  27   1     4613.75     4668.00    377.07 o 
   5  27   1      873.89     1058.42    236.39 o 
  -5  28   1        2.63      832.67    188.94 o 
  -4  28   1        7.34      123.51    133.32 o 
  -3  28   1      102.13       29.45    139.05 o 
  -2  28   1       15.27       67.72     81.75 o 
  -1  28   1      122.00      -77.91     77.91 o 
   0  28   1        4.56       -1.88     88.05 o 
   1  28   1      324.31      137.24     89.51 o 
   2  28   1     1860.54     1992.08    146.83 o 
   3  28   1     1903.73     2200.27    286.28 o 
   4  28   1      598.90      636.36    211.03 o 
   5  28   1        5.12      389.34    168.50 o 
  -5  29   1      525.02      650.26    165.22 o 
  -4  29   1     5659.65     5104.78    379.53 o 
  -3  29   1     3830.16     3529.42    317.36 o 
  -2  29   1        5.74        9.31     77.04 o 
  -1  29   1      119.09      144.01     86.10 o 
   0  29   1        0.08       47.39     81.35 o 
   1  29   1      396.79      306.59     99.19 o 
   2  29   1       30.49       80.81     87.55 o 
   3  29   1      920.61     1016.49    233.52 o 
   4  29   1     3030.78     3070.56    335.36 o 
   5  29   1     1764.62     1962.24    265.83 o 
  -5  30   1     1943.47     3234.96    272.37 o 
  -4  30   1     3349.53     3648.02    323.09 o 
  -3  30   1        5.88       68.29    129.23 o 
  -2  30   1     2080.51     1976.88    152.20 o 
  -1  30   1      651.81      776.53    115.56 o 
   0  30   1     3262.70     2998.36    172.22 o 
   1  30   1     3564.57     3470.84    288.49 o 
   2  30   1       71.97       32.27     88.36 o 
   3  30   1      245.79      202.74    119.68 o 
   4  30   1      125.59      261.74    154.59 o 
  -4  31   1        1.82      478.50    127.60 o 
  -3  31   1        3.14      100.76    104.96 o 
  -2  31   1      158.88       23.46     83.54 o 
  -1  31   1      197.46      223.69     92.99 o 
   0  31   1        0.59       29.94     90.10 o 
   1  31   1      885.11      914.96    126.34 o 
   2  31   1      614.96      389.69    185.96 o 
   3  31   1      230.87      394.01    130.66 o 
   4  31   1      579.12      506.31    170.95 o 
  -3  32   1       47.66      162.77    170.13 o 
  -2  32   1       56.85      142.40     86.79 o 
  -1  32   1       53.62      101.85    116.45 o 
   0  32   1     3147.53     3187.74    258.29 o 
   1  32   1     2243.81     2047.12    168.93 o 
   2  32   1      297.97      376.74    108.61 o 
   3  32   1      470.33      611.38    137.21 o 
  -3  33   1     2437.62     2620.48    611.00 o 
  -2  33   1      847.62     1035.45    129.18 o 
  -1  33   1      434.70      370.70    132.48 o 
   0  33   1      102.99       43.88    187.65 o 
   1  33   1      394.24      453.20    112.11 o 
   2  33   1      816.12      830.50    244.53 o 
  -1  34   1      482.22      696.89    224.12 o 
   0  34   1       37.02      118.10    120.26 o 
   1  34   1      311.73      482.30    133.31 o 
 -10   0   2      503.27      787.68    166.04 o 
  -9   0   2      246.89      360.71    159.50 o 
  -8   0   2     7706.56     7429.37    404.06 o 
  -7   0   2     6520.88     6363.43    378.30 o 
  -6   0   2      233.32      270.08     93.95 o 
  -5   0   2      161.87      181.11     50.60 o 
  -4   0   2     3181.84     3018.65     73.19 o 
  -3   0   2     1594.77     1558.51     48.95 o 
  -2   0   2     7548.98     8081.30     97.35 o 
  -1   0   2    13993.05    14177.05    157.44 o 
   0   0   2    44893.18    47661.64    320.31 o 
   1   0   2    45236.89    48200.88    368.37 o 
   2   0   2    19240.73    20277.49    251.39 o 
   3   0   2       65.95       88.71     51.86 o 
   4   0   2     1057.72      992.70     84.25 o 
   5   0   2        7.36      -34.96     63.08 o 
   6   0   2      986.57     1165.43    110.34 o 
   7   0   2     1099.94      995.34    247.02 o 
   8   0   2     5086.99     5370.61    343.54 o 
 -10   1   2      184.17      378.51    170.95 o 
  -9   1   2     1227.73     1256.20    217.16 o 
  -8   1   2     3293.17     3337.43    207.63 o 
  -7   1   2      224.86      136.73     77.11 o 
  -6   1   2     1879.73     1970.29     93.64 o 
  -5   1   2      493.73      586.69     41.65 o 
  -4   1   2     7159.32     7332.33     80.12 o 
  -3   1   2    10199.58    10012.03     87.47 o 
  -2   1   2     2270.33     2395.99     37.44 o 
  -1   1   2     8123.59     8737.65     61.94 o 
   0   1   2     7763.42     8179.02     55.57 o 
   1   1   2    11348.79    11640.88     75.68 o 
   2   1   2     4359.86     4532.76     75.18 o 
   3   1   2     3945.09     3840.82     86.39 o 
   4   1   2     3545.31     3712.94     95.37 o 
   5   1   2     2105.75     2002.53     87.91 o 
   6   1   2      434.47      442.66     64.89 o 
   7   1   2      205.37      198.29     72.25 o 
   8   1   2       21.74      217.50     71.62 o 
 -10   2   2        0.30      292.00     79.18 o 
  -9   2   2       23.22      176.08    100.04 o 
  -8   2   2       34.29      -63.61     90.98 o 
  -7   2   2     3651.23     3452.11    160.23 o 
  -6   2   2      447.40      518.44     56.68 o 
  -5   2   2     1553.12     1563.48     51.93 o 
  -4   2   2     2535.13     2453.74     53.79 o 
  -3   2   2      419.96      463.23     25.47 o 
  -2   2   2    31900.06    33729.22    172.04 o 
  -1   2   2    12702.93    12847.53     83.29 o 
   0   2   2       36.69       46.42     10.38 o 
   1   2   2     4193.95     4326.02     44.80 o 
   2   2   2     3503.44     3816.71     54.74 o 
   3   2   2     2487.32     2408.67     73.69 o 
   4   2   2      338.49      225.08     46.83 o 
   5   2   2     4169.03     3894.05    113.05 o 
   6   2   2      151.70      227.26     65.14 o 
   7   2   2        4.80      -28.92     64.99 o 
   8   2   2      645.22      744.33    164.41 o 
 -10   3   2      157.36      624.09    157.04 o 
  -9   3   2     2658.84     2738.60    204.23 o 
  -8   3   2    10679.07     9973.17    471.13 o 
  -7   3   2     6429.97     6317.01    205.52 o 
  -6   3   2      679.74      679.06     52.01 o 
  -5   3   2       48.51       39.51     31.02 o 
  -4   3   2    10838.05    10480.10    101.82 o 
  -3   3   2    48353.40    49655.19    276.13 o 
  -2   3   2    73435.32    75886.19    425.82 o 
  -1   3   2     4771.10     4872.19     54.97 o 
   0   3   2    14617.57    15290.55     92.92 o 
   1   3   2     2882.52     3044.39     42.68 o 
   2   3   2     5861.67     5572.63     68.80 o 
   3   3   2     9430.35     9296.83    127.45 o 
   4   3   2    18015.19    17672.35    171.56 o 
   5   3   2    12626.73    12173.07    183.41 o 
   6   3   2      197.48      170.02     64.22 o 
   7   3   2      426.32      424.61    104.13 o 
   8   3   2      589.26      395.88    152.96 o 
   9   3   2     3262.43     2695.12    385.25 o 
 -10   4   2       22.07      165.22    121.87 o 
  -9   4   2      702.27      626.01    122.37 o 
  -8   4   2     2057.54     1327.52    220.84 o 
  -7   4   2      847.63      973.96     74.33 o 
  -6   4   2      292.87      275.75     45.72 o 
  -5   4   2     2249.17     2207.61     70.18 o 
  -4   4   2      658.29      629.17     36.07 o 
  -3   4   2     8601.05     9153.96     98.37 o 
  -2   4   2    28600.42    30362.84    197.28 o 
  -1   4   2     4489.37     4607.74     57.47 o 
   0   4   2     1275.42     1320.47     30.05 o 
   1   4   2     6770.31     6808.41     70.97 o 
   2   4   2     5700.92     5914.12     83.65 o 
   3   4   2      476.27      436.00     40.59 o 
   4   4   2      863.59      933.23     61.39 o 
   5   4   2       90.53      170.46     55.80 o 
   6   4   2      152.49      229.06     65.08 o 
   7   4   2     2268.57     2269.41    147.80 o 
   8   4   2     1320.72     1651.43    215.94 o 
   9   4   2     1658.90     1355.33    327.99 o 
 -10   5   2       15.71      242.94     68.38 o 
  -9   5   2       31.31      177.49    111.24 o 
  -8   5   2      667.54      606.91    174.22 o 
  -7   5   2      243.78      292.95     65.01 o 
  -6   5   2       99.44      116.65     41.17 o 
  -5   5   2     4298.58     4332.25     84.53 o 
  -4   5   2     1652.21     1675.14     52.75 o 
  -3   5   2    14303.99    14485.12    140.29 o 
  -2   5   2     6380.59     6685.37     78.25 o 
  -1   5   2     2012.08     2046.53     44.63 o 
   0   5   2     5084.91     5645.29     54.91 o 
   1   5   2     2319.94     2392.49     54.88 o 
   2   5   2        2.06       58.52     27.48 o 
   3   5   2      857.17      958.53     50.48 o 
   4   5   2     4474.90     4312.69    104.22 o 
   5   5   2      963.23      983.37     53.78 o 
   6   5   2      335.51      431.12     70.10 o 
   7   5   2        0.17       29.02     78.35 o 
   8   5   2      254.47      184.57    102.50 o 
   9   5   2        0.44       91.61    243.75 o 
 -10   6   2       66.83      249.54     76.91 o 
  -9   6   2        4.36       39.26    100.61 o 
  -8   6   2      759.56     1051.06    201.21 o 
  -7   6   2     4045.63     3961.75    126.50 o 
  -6   6   2     7882.35     7576.02    125.45 o 
  -5   6   2     9040.97     8950.26    118.45 o 
  -4   6   2     3664.74     3750.87     80.20 o 
  -3   6   2      330.10      395.34     32.03 o 
  -2   6   2     9195.51     9543.19    101.94 o 
  -1   6   2    13386.42    13875.14    106.31 o 
   0   6   2     2705.64     2665.74     52.32 o 
   1   6   2     7395.24     7278.00     89.47 o 
   2   6   2     5478.81     5469.11     76.53 o 
   3   6   2     5321.88     5297.93     94.39 o 
   4   6   2     1880.96     1826.59     72.26 o 
   5   6   2     2603.50     2593.09     76.66 o 
   6   6   2     7734.09     7211.06    159.01 o 
   7   6   2     3572.67     3722.17    163.11 o 
   8   6   2     4851.23     4978.29    291.14 o 
   9   6   2     1019.98      912.01    290.37 o 
  -9   7   2      572.36      732.06    187.31 o 
  -8   7   2     2078.95     2363.85    263.38 o 
  -7   7   2     7473.97     7449.90    184.55 o 
  -6   7   2     3443.69     3548.90     99.68 o 
  -5   7   2     2077.59     2080.89     66.66 o 
  -4   7   2    13595.29    13805.96    153.29 o 
  -3   7   2    11049.03    10848.98    117.43 o 
  -2   7   2    24866.83    25856.26    183.19 o 
  -1   7   2     5372.05     5365.75     60.57 o 
   0   7   2       34.77       20.64     15.28 o 
   1   7   2      605.89      605.43     25.67 o 
   2   7   2        1.38       32.75     29.02 o 
   3   7   2     6093.25     5971.53    109.12 o 
   4   7   2    11666.26    10942.38    253.30 o 
   5   7   2     3921.10     3890.04    120.04 o 
   6   7   2     1531.59     1757.31     92.91 o 
   7   7   2      249.84      246.63     88.81 o 
   8   7   2     3508.67     3288.59    251.51 o 
   9   7   2      225.08       49.08    238.02 o 
  -9   8   2      491.96      588.10    148.87 o 
  -8   8   2       66.39        1.64    125.96 o 
  -7   8   2     4494.43     4536.68    126.20 o 
  -6   8   2        9.89       28.35     44.87 o 
  -5   8   2        0.14      -36.04     36.04 o 
  -4   8   2     4037.84     4074.06     93.59 o 
  -3   8   2      549.88      554.47     42.08 o 
  -2   8   2      109.02      123.83     25.97 o 
  -1   8   2    11615.83    12438.61    110.64 o 
   0   8   2     3201.90     3168.56     49.02 o 
   1   8   2        1.50        3.61     19.59 o 
   2   8   2      341.50      362.14     35.87 o 
   3   8   2      747.70      864.88     54.23 o 
   4   8   2      401.17      387.62     51.53 o 
   5   8   2        5.34      -50.23     55.77 o 
   6   8   2      352.53      439.12     66.95 o 
   7   8   2      191.02      260.21    144.05 o 
   8   8   2     1837.48     1764.50    207.46 o 
   9   8   2      757.43      830.21    302.64 o 
  -9   9   2     2286.95     2731.93    258.47 o 
  -8   9   2     1309.90     1783.93    236.39 o 
  -7   9   2      487.81      651.82     83.60 o 
  -6   9   2      255.56      288.47     57.51 o 
  -5   9   2      255.05      294.00     52.50 o 
  -4   9   2     2663.86     2547.20     81.26 o 
  -3   9   2     7064.22     6676.99    102.41 o 
  -2   9   2    21465.00    21198.36    181.60 o 
  -1   9   2    39176.21    40299.80    242.55 o 
   0   9   2     2496.13     2243.98     46.06 o 
   1   9   2     3413.84     3415.95     58.00 o 
   2   9   2    10259.88     9888.86    119.41 o 
   3   9   2    20511.76    20107.64    212.92 o 
   4   9   2     3671.21     3775.60     97.26 o 
   5   9   2     1698.42     1740.15     91.70 o 
   6   9   2      626.35      698.09     74.60 o 
   7   9   2       92.27      -47.47    129.48 o 
   8   9   2      214.69      182.29    130.28 o 
  -9  10   2      789.61     1080.50    196.31 o 
  -8  10   2     2461.11     2695.94    280.55 o 
  -7  10   2     1280.27     1360.68    122.04 o 
  -6  10   2     8952.21     8500.02    185.71 o 
  -5  10   2     2238.87     2209.42     96.34 o 
  -4  10   2       12.08      -10.14     33.20 o 
  -3  10   2      404.57      487.00     41.28 o 
  -2  10   2     1250.95     1403.97     50.13 o 
  -1  10   2     9087.15     9505.46     85.60 o 
   0  10   2     4055.80     3925.69     60.34 o 
   1  10   2     5068.13     5452.74     81.49 o 
   2  10   2    15291.71    14982.25    165.86 o 
   3  10   2     2588.74     2673.84     83.62 o 
   4  10   2     1217.31     1278.65     67.60 o 
   5  10   2     1196.42     1126.89     81.33 o 
   6  10   2     2134.77     2106.24    100.98 o 
   7  10   2     2448.83     3070.23    240.10 o 
   8  10   2     1637.22     1677.89    204.09 o 
  -9  11   2       55.64      156.23     79.34 o 
  -8  11   2      134.93      137.41    108.79 o 
  -7  11   2       72.48      170.66     80.41 o 
  -6  11   2      627.04      520.85     78.13 o 
  -5  11   2        8.41       10.90     23.53 o 
  -4  11   2     2051.66     2046.90     73.30 o 
  -3  11   2      103.98      155.58     35.93 o 
  -2  11   2     2521.70     2555.44     55.82 o 
  -1  11   2     2235.09     2328.59     47.60 o 
   0  11   2     1081.74     1169.98     42.32 o 
   1  11   2      597.47      764.06     40.57 o 
   2  11   2     1433.05     1445.08     59.62 o 
   3  11   2        8.48      -14.24     45.61 o 
   4  11   2       40.91       61.61     46.93 o 
   5  11   2      202.71      248.16     59.14 o 
   6  11   2      109.69      117.64     56.10 o 
   7  11   2      537.66      378.70    148.65 o 
   8  11   2      427.01      475.22    177.90 o 
  -9  12   2        0.53      354.17     99.79 o 
  -8  12   2     1082.97     1215.46    197.94 o 
  -7  12   2     5255.02     5336.60    247.23 o 
  -6  12   2     8522.87     7633.39    191.22 o 
  -5  12   2     2199.69     2231.65    113.75 o 
  -4  12   2        1.02      -20.44     40.78 o 
  -3  12   2      556.09      596.32     49.37 o 
  -2  12   2      150.31      165.61     29.60 o 
  -1  12   2    13647.15    13711.53    121.15 o 
   0  12   2     1599.86     1427.29     72.08 o 
   1  12   2     4711.29     4574.74     71.52 o 
   2  12   2     2961.31     2820.39     86.71 o 
   3  12   2     3594.35     3414.70     96.93 o 
   4  12   2       63.85       44.70     51.89 o 
   5  12   2       21.46       36.40     51.76 o 
   6  12   2       19.36        1.09     71.44 o 
   7  12   2     4823.66     4710.19    316.13 o 
   8  12   2     3392.11     3455.41    263.33 o 
  -9  13   2     3720.15     3037.84    263.38 o 
  -8  13   2      337.59      750.05    158.68 o 
  -7  13   2      496.01      392.61    148.87 o 
  -6  13   2      546.00      598.97     81.41 o 
  -5  13   2      873.62      877.29     90.36 o 
  -4  13   2      233.24      118.98     51.38 o 
  -3  13   2     2627.78     2345.95     73.36 o 
  -2  13   2    40214.81    40075.62    297.86 o 
  -1  13   2    20173.57    19787.27    159.17 o 
   0  13   2      413.24      485.79     66.08 o 
   1  13   2      792.00      814.42     38.43 o 
   2  13   2    15697.70    15301.57    196.12 o 
   3  13   2    24533.68    24132.35    333.91 o 
   4  13   2     3600.01     3465.57    109.38 o 
   5  13   2        3.41        8.74     50.30 o 
   6  13   2       13.56      109.18     91.75 o 
   7  13   2       17.18      -62.08    229.02 o 
   8  13   2      599.60      530.50    159.83 o 
  -9  14   2      370.32     -188.94    237.20 o 
  -8  14   2      951.69     1356.15    195.49 o 
  -7  14   2      798.15     1094.41    200.40 o 
  -6  14   2      156.47      223.20     67.41 o 
  -5  14   2      155.03      107.27     70.28 o 
  -4  14   2     1284.12     1254.39     74.97 o 
  -3  14   2      617.09      687.28     51.77 o 
  -2  14   2     3888.85     3892.29     71.63 o 
  -1  14   2     1122.21     1348.19     43.73 o 
   0  14   2     2720.91     2986.32     76.78 o 
   1  14   2      417.46      475.79     34.25 o 
   2  14   2      136.28      153.30     45.99 o 
   3  14   2       25.14       55.25     46.74 o 
   4  14   2      102.33      132.88     62.63 o 
   5  14   2      365.54      262.10     58.99 o 
   6  14   2      318.85      204.48    132.89 o 
   7  14   2       23.54      105.27    168.09 o 
   8  14   2      804.57      596.32    149.92 o 
  -9  15   2      938.53      807.31    296.10 o 
  -8  15   2       84.88     -195.49    195.49 o 
  -7  15   2     2762.17     2694.30    208.39 o 
  -6  15   2      740.59      862.99     99.55 o 
  -5  15   2      692.92      730.89     78.12 o 
  -4  15   2     3047.42     3033.87    116.93 o 
  -3  15   2    12821.13    12852.80    162.75 o 
  -2  15   2    21502.41    21342.03    188.80 o 
  -1  15   2     5090.02     4881.37     74.77 o 
   0  15   2        0.94       -2.32     10.25 o 
   1  15   2        2.63      -25.57     27.63 o 
   2  15   2     2635.42     2642.66    128.49 o 
   3  15   2    10024.89     9781.26    173.26 o 
   4  15   2     7818.92     7615.84    168.76 o 
   5  15   2     1087.57     1188.79     93.77 o 
   6  15   2      916.31      977.57    303.05 o 
   7  15   2       91.83      111.22    124.49 o 
   8  15   2      109.92      287.10    206.94 o 
  -8  16   2     1484.54     1336.69    167.05 o 
  -7  16   2     1633.20     1788.03    178.83 o 
  -6  16   2     9437.47     9032.10    220.50 o 
  -5  16   2     4782.28     4794.00    139.54 o 
  -4  16   2        7.59        5.97     80.96 o 
  -3  16   2       23.64      -36.92     43.36 o 
  -2  16   2     2512.50     2623.42     68.52 o 
  -1  16   2     3681.96     3574.46     68.67 o 
   0  16   2      627.50      612.56     51.92 o 
   1  16   2      622.96      665.02     41.02 o 
   2  16   2     8988.13     8644.08    134.34 o 
   3  16   2     5157.74     5277.96    134.97 o 
   4  16   2      899.56      916.81     79.21 o 
   5  16   2      137.61      172.28     75.81 o 
   6  16   2     2651.73     2557.62    216.30 o 
   7  16   2     4395.03     4256.30    269.30 o 
   8  16   2     3040.18     2732.75    359.89 o 
  -8  17   2      127.68     -154.59    154.59 o 
  -7  17   2       30.78      -65.05    231.48 o 
  -6  17   2       13.73      -45.09     72.39 o 
  -5  17   2      828.17      877.43    119.36 o 
  -4  17   2      625.10      669.64     99.83 o 
  -3  17   2      223.00      168.12     55.35 o 
  -2  17   2     2542.39     2350.91     65.90 o 
  -1  17   2     3288.25     3216.82     68.51 o 
   0  17   2     3788.55     3686.34     80.39 o 
   1  17   2     2822.79     2899.91     71.94 o 
   2  17   2     3370.85     3344.35     95.56 o 
   3  17   2     1584.79     1803.06     90.29 o 
   4  17   2      602.62      508.86    100.70 o 
   5  17   2       60.91       42.37     83.99 o 
   6  17   2      634.86     1030.82    230.66 o 
   7  17   2       22.80      -52.54    211.85 o 
   8  17   2       75.67      276.46    201.21 o 
  -8  18   2      306.39      490.77    233.11 o 
  -7  18   2      951.36     1154.02    150.36 o 
  -6  18   2     4286.03     4265.90    187.57 o 
  -5  18   2     8462.45     7880.83    278.38 o 
  -4  18   2     4653.28     4697.10    172.09 o 
  -3  18   2      101.60      253.05     78.36 o 
  -2  18   2        5.90       -7.50     41.00 o 
  -1  18   2     6026.04     5973.78     96.74 o 
   0  18   2     4219.13     4133.74    121.07 o 
   1  18   2      656.33      739.89     47.63 o 
   2  18   2     7366.00     7365.31    119.92 o 
   3  18   2     4226.11     4125.36    175.68 o 
   4  18   2     1160.91     1396.60    122.90 o 
   5  18   2      432.97      658.38    145.74 o 
   6  18   2     1987.93     2250.97    207.66 o 
   7  18   2     5045.22     4982.78    453.14 o 
  -8  19   2      741.83     1017.52    253.56 o 
  -7  19   2     1930.74     2019.49    177.21 o 
  -6  19   2     1313.87     1759.18    135.21 o 
  -5  19   2        4.17      -72.36    123.28 o 
  -4  19   2     4293.43     4215.54    212.10 o 
  -3  19   2     7619.72     7565.00    238.52 o 
  -2  19   2     6692.71     6770.38    136.48 o 
  -1  19   2     3739.13     3812.86    100.26 o 
   0  19   2      960.19      956.03     74.52 o 
   1  19   2      322.48      358.31     48.89 o 
   2  19   2     2136.96     2137.01     98.66 o 
   3  19   2     8853.07     8500.98    232.94 o 
   4  19   2     2996.75     3123.19    209.59 o 
   5  19   2     3872.77     3796.94    237.11 o 
   6  19   2       15.62     -123.91    149.27 o 
   7  19   2     1306.74     1293.39    185.97 o 
  -8  20   2       12.46      274.01    179.13 o 
  -7  20   2     1645.56     1772.48    263.38 o 
  -6  20   2      693.43      939.19    112.29 o 
  -5  20   2     1599.34     1860.11    131.52 o 
  -4  20   2       26.40       -9.84     62.24 o 
  -3  20   2     6836.58     6530.99    186.56 o 
  -2  20   2     1738.55     1727.97     83.84 o 
  -1  20   2     2120.60     1906.53     84.96 o 
   0  20   2     1041.87     1009.39     77.58 o 
   1  20   2      305.29      176.04     53.91 o 
   2  20   2      158.32      271.89     72.42 o 
   3  20   2     2474.35     2548.53    144.21 o 
   4  20   2     4877.65     4857.27    246.25 o 
   5  20   2      413.41      597.38    141.67 o 
   6  20   2     2386.81     2165.19    203.58 o 
   7  20   2      777.65     1301.73    182.12 o 
  -8  21   2     1076.98     1233.46    253.56 o 
  -7  21   2      101.07      333.72    177.49 o 
  -6  21   2      337.16      439.07     94.43 o 
  -5  21   2     2836.75     3082.38    226.25 o 
  -4  21   2     1044.11     1040.17    102.63 o 
  -3  21   2       91.96      115.17     94.51 o 
  -2  21   2     3442.23     3312.95    104.66 o 
  -1  21   2     1100.62     1138.84     83.28 o 
   0  21   2      162.27      172.22     61.87 o 
   1  21   2      125.60      134.09     58.80 o 
   2  21   2        7.25      -43.10     60.82 o 
   3  21   2     2231.60     2277.09    175.84 o 
   4  21   2     1221.24     1058.33    178.31 o 
   5  21   2       79.36      320.98    141.10 o 
   6  21   2     2837.89     3114.91    406.52 o 
   7  21   2      343.06      396.44    131.63 o 
  -6  22   2     2132.14     2345.79    183.01 o 
  -5  22   2     1609.04     1714.27    203.24 o 
  -4  22   2      283.76      318.13     77.85 o 
  -3  22   2      261.72      215.89     68.36 o 
  -2  22   2        3.46        6.78     46.64 o 
  -1  22   2      793.28      751.47     74.08 o 
   0  22   2     5695.22     5392.66    138.59 o 
   1  22   2     8543.55     8050.85    166.53 o 
   2  22   2     3484.11     3300.90    133.50 o 
   3  22   2     1842.74     1754.13    197.94 o 
   4  22   2      268.16      349.44    125.02 o 
   5  22   2      150.14      297.02    177.90 o 
   6  22   2     1264.06     1597.38    191.38 o 
   7  22   2     2411.63     2797.80    228.35 o 
  -5  23   2     1254.48     1216.28    215.94 o 
  -4  23   2       61.31      195.35     91.67 o 
  -3  23   2     1069.53     1010.33    131.16 o 
  -2  23   2     1476.53     1604.31    119.32 o 
  -1  23   2     1661.02     1722.92     92.25 o 
   0  23   2     5422.30     5171.66    136.30 o 
   1  23   2      926.09      966.32     78.32 o 
   2  23   2     2284.22     2222.04    139.50 o 
   3  23   2      247.28      253.39    114.36 o 
   4  23   2     1694.43     1948.26    181.88 o 
   5  23   2      923.39      834.25    150.90 o 
   6  23   2      366.19      411.44    134.52 o 
  -5  24   2      411.04      242.93    148.05 o 
  -4  24   2     3010.11     2880.79    286.28 o 
  -3  24   2     2422.48     2646.95    180.98 o 
  -2  24   2      377.90      283.80     80.59 o 
  -1  24   2      255.61      231.43     61.45 o 
   0  24   2     9274.02     8934.63    178.71 o 
   1  24   2     5982.98     5921.05    170.78 o 
   2  24   2     1483.37     1470.82    147.64 o 
   3  24   2        0.48       34.26    102.91 o 
   4  24   2     1546.41     1482.50    275.24 o 
   5  24   2      438.34      482.21    134.14 o 
   6  24   2      397.39      815.97    150.32 o 
  -5  25   2      827.57     1172.93    215.12 o 
  -4  25   2     2699.31     2740.11    283.01 o 
  -3  25   2     5771.59     5257.73    357.44 o 
  -2  25   2     3521.89     3055.55    199.05 o 
  -1  25   2     3615.38     3471.53    142.24 o 
   0  25   2     4626.15     4414.32    152.84 o 
   1  25   2      870.48      850.33     92.09 o 
   2  25   2     3122.36     3008.60    138.95 o 
   3  25   2     2516.48     2485.54    190.64 o 
   4  25   2     2721.15     2553.91    204.65 o 
   5  25   2     5295.43     5739.44    288.81 o 
   6  25   2      879.13     1319.65    388.11 o 
  -5  26   2      440.28      476.04    162.77 o 
  -4  26   2       42.47      -58.89    118.60 o 
  -3  26   2      178.96     -106.33    137.41 o 
  -2  26   2      129.59       32.37     81.68 o 
  -1  26   2      216.70      155.71     74.87 o 
   0  26   2     1893.32     1918.60    115.92 o 
   1  26   2     2280.67     2224.48    166.70 o 
   2  26   2       44.35       46.02     69.38 o 
   3  26   2        0.11      239.42    103.20 o 
   4  26   2       27.35      259.91    112.47 o 
   5  26   2        0.56      367.23    258.06 o 
  -5  27   2      487.80     1380.69    217.57 o 
  -4  27   2     1748.29     2308.23    271.56 o 
  -3  27   2      805.30      660.90    184.86 o 
  -2  27   2      128.70      219.58     90.34 o 
  -1  27   2      300.62      328.25     96.13 o 
   0  27   2        1.53       22.35     67.99 o 
   1  27   2      148.64      146.58     72.27 o 
   2  27   2      327.12      288.04     79.93 o 
   3  27   2        0.87        0.32    196.72 o 
   4  27   2     1085.50     1124.22    164.00 o 
   5  27   2     2769.61     2788.37    325.54 o 
  -4  28   2     5325.56     5301.90    372.16 o 
  -3  28   2       27.58       98.15    135.78 o 
  -2  28   2      707.06      695.50    107.55 o 
  -1  28   2      154.02      168.94     88.29 o 
   0  28   2     5220.66     4898.80    198.74 o 
   1  28   2     7789.80     6892.70    232.59 o 
   2  28   2      941.15      995.57    134.79 o 
   3  28   2      894.91      876.71    155.37 o 
   4  28   2      101.19      -47.44    168.50 o 
   5  28   2     1742.03     1970.42    296.91 o 
  -4  29   2     3166.75     2964.22    301.82 o 
  -3  29   2     3273.34     3475.44    307.55 o 
  -2  29   2      678.49      640.33    108.10 o 
  -1  29   2      471.93      356.59     94.27 o 
   0  29   2       36.07       97.82     86.68 o 
   1  29   2      185.25      206.99     91.29 o 
   2  29   2      202.64      216.02     95.89 o 
   3  29   2     1309.72     1112.67    166.26 o 
   4  29   2      870.28      885.83    235.57 o 
  -4  30   2      521.21      702.61    155.41 o 
  -3  30   2       11.78      294.19    106.50 o 
  -2  30   2      762.27      851.32    115.28 o 
  -1  30   2      427.86      397.24    113.68 o 
   0  30   2     1726.03     1765.75    152.93 o 
   1  30   2     2068.10     2068.32    154.44 o 
   2  30   2      429.27      299.36    104.39 o 
   3  30   2      289.07      146.50    160.73 o 
   4  30   2       51.19      263.38    168.50 o 
  -3  31   2     3541.34     3735.87    373.80 o 
  -2  31   2      808.16      697.27    140.83 o 
  -1  31   2      121.11      -23.78    101.40 o 
   0  31   2      314.03      157.85    167.15 o 
   1  31   2       16.85       92.70     91.39 o 
   2  31   2       48.10       99.11    114.62 o 
   3  31   2      462.98      288.65    177.49 o 
  -3  32   2        3.02     -148.05    148.05 o 
  -2  32   2       63.76      113.36    114.20 o 
  -1  32   2      337.27      352.66    132.71 o 
   0  32   2      526.40      514.28    142.52 o 
   1  32   2      643.13      809.06    119.32 o 
   2  32   2     1159.96     1280.54    177.56 o 
   3  32   2     1247.20     1524.65    266.65 o 
  -3  33   2      219.42      641.27    198.76 o 
  -2  33   2       26.14      172.54    183.63 o 
  -1  33   2      514.67      458.36    139.32 o 
   0  33   2      848.52      784.48    125.20 o 
   1  33   2      338.56      347.20    213.13 o 
   2  33   2      728.31     1012.61    225.75 o 
  -1  34   2      181.02       16.36    166.86 o 
   0  34   2     3491.16     3692.87    497.31 o 
 -10   1   3      920.20     1087.10    149.58 o 
  -9   1   3     1848.87     1751.62    172.17 o 
  -8   1   3     7831.85     7578.71    285.43 o 
  -7   1   3     1250.23     1216.06    114.95 o 
  -6   1   3      601.35      566.79     53.75 o 
  -5   1   3     1215.88     1198.66     50.73 o 
  -4   1   3     2840.37     2797.29     53.96 o 
  -3   1   3    24906.89    24999.59    149.09 o 
  -2   1   3      351.34      505.37     21.76 o 
  -1   1   3      122.16      188.34     16.18 o 
   0   1   3     1995.95     2102.82     27.59 o 
   1   1   3      464.30      494.24     22.92 o 
   2   1   3     5576.17     5304.86     68.16 o 
   3   1   3      542.67      611.53     45.52 o 
   4   1   3     3950.60     3816.50    100.71 o 
   5   1   3     1549.48     1485.14     85.08 o 
   6   1   3      532.35      651.85     68.67 o 
   7   1   3     1279.32     1444.74    124.44 o 
   8   1   3       20.98     -169.31    169.31 o 
   9   1   3      705.04      557.57    193.41 o 
 -10   2   3      403.07      357.77    102.66 o 
  -9   2   3      241.25      433.51    117.11 o 
  -8   2   3      969.74     1051.47    142.42 o 
  -7   2   3     1914.26     1629.26    118.98 o 
  -6   2   3      530.86      569.30     48.10 o 
  -5   2   3      105.94       33.23     26.69 o 
  -4   2   3     3664.38     3532.96     54.61 o 
  -3   2   3    27281.61    27593.85    174.09 o 
  -2   2   3     1690.84     1630.94     34.75 o 
  -1   2   3       31.27       56.63     13.60 o 
   0   2   3    15885.24    16621.99     97.15 o 
   1   2   3    77334.15    79633.12    431.86 o 
   2   2   3    28396.53    29546.02    214.03 o 
   3   2   3     2351.32     2288.69     59.20 o 
   4   2   3       80.84      107.24     45.89 o 
   5   2   3     4631.68     4587.67    122.37 o 
   6   2   3     1171.38     1266.61     81.42 o 
   7   2   3     2295.42     2353.17    126.38 o 
   8   2   3     2652.62     2591.24    358.26 o 
   9   2   3     3055.98     2660.77    406.52 o 
 -10   3   3        0.41       74.54     99.38 o 
  -9   3   3     1285.28     1350.99    160.37 o 
  -8   3   3      615.81      629.00    178.31 o 
  -7   3   3      273.72      262.45     59.81 o 
  -6   3   3      371.37      379.15     47.51 o 
  -5   3   3     5220.66     5130.58     84.90 o 
  -4   3   3      100.14       63.43     24.31 o 
  -3   3   3      770.34      796.31     29.84 o 
  -2   3   3      859.35      887.31     32.33 o 
  -1   3   3      942.51      981.20     25.31 o 
   0   3   3     1743.40     1814.03     23.87 o 
   1   3   3     7216.25     7991.41     86.59 o 
   2   3   3       11.70       19.99     23.68 o 
   3   3   3      366.01      434.55     42.37 o 
   4   3   3        2.58        4.50     44.11 o 
   5   3   3      613.55      686.63     66.78 o 
   6   3   3       15.78       51.24     57.28 o 
   7   3   3      887.41      956.40    108.85 o 
   8   3   3        4.21      -19.81    166.45 o 
   9   3   3       64.85     -217.57    217.57 o 
 -10   4   3      166.92      419.29    146.41 o 
  -9   4   3       91.37      251.93    129.23 o 
  -8   4   3      137.00      449.05    170.95 o 
  -7   4   3      476.51      572.78     68.99 o 
  -6   4   3      866.61      877.51     61.70 o 
  -5   4   3     1278.71     1291.60     47.00 o 
  -4   4   3    21519.30    21458.08    148.91 o 
  -3   4   3     1493.38     1524.11     43.07 o 
  -2   4   3    16783.74    17341.52    150.61 o 
  -1   4   3     3725.46     4189.56     60.58 o 
   0   4   3     2062.19     2022.40     36.13 o 
   1   4   3    18095.90    18770.22    129.14 o 
   2   4   3    16914.53    17182.97    151.84 o 
   3   4   3     1858.00     1776.33     62.92 o 
   4   4   3     3550.69     3384.86     91.69 o 
   5   4   3     3035.16     2958.09    108.17 o 
   6   4   3     9827.08     9415.21    212.04 o 
   7   4   3     4308.18     3956.92    169.68 o 
   8   4   3     2195.94     2337.65    222.32 o 
 -10   5   3      574.17      586.72    154.59 o 
  -9   5   3     4561.91     4164.15    338.63 o 
  -8   5   3    10078.55     8920.48    442.51 o 
  -7   5   3     6605.76     6526.95    165.88 o 
  -6   5   3     3020.32     2922.75     95.63 o 
  -5   5   3      298.82      340.44     37.58 o 
  -4   5   3    16933.40    16437.86    137.84 o 
  -3   5   3    24013.30    23116.25    175.33 o 
  -2   5   3    15808.10    16682.13    125.31 o 
  -1   5   3     1295.09     1254.17     36.77 o 
   0   5   3      203.61      276.54     16.29 o 
   1   5   3      993.63     1203.96     39.29 o 
   2   5   3     1187.83     1250.84     42.85 o 
   3   5   3     3614.24     3460.09     65.49 o 
   4   5   3     3456.40     3437.25     93.77 o 
   5   5   3     5733.00     5486.09    136.40 o 
   6   5   3     2796.19     2787.34    118.06 o 
   7   5   3      102.01        0.76     92.95 o 
   8   5   3      467.04      479.93    242.93 o 
 -10   6   3       13.85      190.13     84.66 o 
  -9   6   3      835.59     1042.06    202.85 o 
  -8   6   3      363.11      404.06    161.95 o 
  -7   6   3     1736.93     1721.71     96.24 o 
  -6   6   3       16.65       48.57     52.05 o 
  -5   6   3       47.59       11.91     31.46 o 
  -4   6   3        1.59        0.87     26.24 o 
  -3   6   3     6733.77     6976.62     88.76 o 
  -2   6   3     1447.40     1457.09     35.96 o 
  -1   6   3      384.07      400.55     26.62 o 
   0   6   3     3014.04     3046.61     41.09 o 
   1   6   3       17.57       22.80     18.54 o 
   2   6   3     1327.43     1168.60     39.87 o 
   3   6   3      178.25      235.53     31.90 o 
   4   6   3     1522.46     1591.63     72.30 o 
   5   6   3      318.93      393.47     66.41 o 
   6   6   3     1113.39     1194.22     84.83 o 
   7   6   3      257.63      244.12    106.90 o 
   8   6   3        3.83       49.52    129.45 o 
 -10   7   3      960.49     1161.48    192.22 o 
  -9   7   3      830.54      894.01    199.58 o 
  -8   7   3     1302.80     1316.89    212.67 o 
  -7   7   3      957.46      949.35     80.20 o 
  -6   7   3       49.17      -49.42     50.15 o 
  -5   7   3      490.01      600.51     42.57 o 
  -4   7   3      280.46      351.04     32.23 o 
  -3   7   3    14367.42    14162.96    146.19 o 
  -2   7   3     9692.98     9493.06    100.97 o 
  -1   7   3     2097.36     2116.13     62.07 o 
   0   7   3     3118.20     3121.46     44.87 o 
   1   7   3       27.88       11.03     19.02 o 
   2   7   3     6579.73     6606.78     86.99 o 
   3   7   3     3170.93     3230.03     69.26 o 
   4   7   3     4623.58     4687.58    148.07 o 
   5   7   3     2942.14     2774.41    105.78 o 
   6   7   3       37.77        7.22     54.05 o 
   7   7   3        0.28       43.58     95.49 o 
   8   7   3       34.09      156.98    139.89 o 
 -10   8   3      318.06      723.88    148.87 o 
  -9   8   3       98.20      243.75    139.87 o 
  -8   8   3        1.30      132.51    126.78 o 
  -7   8   3      771.15      813.20     75.39 o 
  -6   8   3     1719.20     1682.49     86.73 o 
  -5   8   3     8220.69     8103.12    113.12 o 
  -4   8   3      782.03      726.06     47.32 o 
  -3   8   3     3499.91     3373.91     71.27 o 
  -2   8   3       17.30        5.65     26.57 o 
  -1   8   3     5834.78     5889.89     77.08 o 
   0   8   3     2749.65     2660.36     43.47 o 
   1   8   3     6359.80     5786.96     66.00 o 
   2   8   3     8321.66     7792.82    104.60 o 
   3   8   3    11880.00    11342.48    154.66 o 
   4   8   3     1121.62     1113.31     51.69 o 
   5   8   3     2619.46     2688.22    104.96 o 
   6   8   3     3102.48     2974.06    129.78 o 
   7   8   3     6887.47     6986.43    819.99 o 
   8   8   3     2710.60     2629.67    242.15 o 
  -9   9   3      797.97     1268.63    216.75 o 
  -8   9   3      269.32      571.74    158.68 o 
  -7   9   3     1974.42     1817.80     99.19 o 
  -6   9   3     3687.39     3622.80    117.64 o 
  -5   9   3     3824.90     3720.59     88.57 o 
  -4   9   3    12414.83    12073.75    145.93 o 
  -3   9   3     4905.42     5061.25    102.00 o 
  -2   9   3     4094.80     4445.88     82.64 o 
  -1   9   3       51.80      110.08     29.49 o 
   0   9   3     5389.99     5490.35     74.76 o 
   1   9   3     2175.12     2550.76     57.58 o 
   2   9   3     3206.65     3259.62     71.75 o 
   3   9   3      335.41      360.74     48.94 o 
   4   9   3     2237.29     2291.04     83.02 o 
   5   9   3      552.92      584.75     67.86 o 
   6   9   3     1790.71     1737.55    123.59 o 
   7   9   3      580.06      484.87    194.26 o 
   8   9   3     1106.73      964.28    178.23 o 
  -9  10   3      403.64      865.38    189.76 o 
  -8  10   3     1398.42     1010.98    203.67 o 
  -7  10   3     7470.52     7169.83    179.73 o 
  -6  10   3     7519.71     7509.29    160.72 o 
  -5  10   3      974.57     1025.47     57.03 o 
  -4  10   3     2359.73     2261.23     82.25 o 
  -3  10   3     1799.70     2108.34     84.82 o 
  -2  10   3      632.70      594.35     44.02 o 
  -1  10   3      257.10      320.11     37.59 o 
   0  10   3     1781.64     1650.58     51.27 o 
   1  10   3     2216.99     1930.91     54.69 o 
   2  10   3     1941.77     1953.42     61.33 o 
   3  10   3      190.25      215.32     47.07 o 
   4  10   3      333.28      303.43     54.90 o 
   5  10   3       40.77        1.12     49.03 o 
   6  10   3      694.77      766.30    148.37 o 
   7  10   3     1015.98      996.61    205.30 o 
   8  10   3     3403.85     3633.52    373.80 o 
  -9  11   3     7757.18     7578.24    433.51 o 
  -8  11   3     2942.97     3195.70    285.46 o 
  -7  11   3      191.02      173.44     56.67 o 
  -6  11   3       98.80      102.13     52.69 o 
  -5  11   3     1259.27     1278.75     81.78 o 
  -4  11   3     5185.24     4877.73    106.32 o 
  -3  11   3      252.20      235.35     48.77 o 
  -2  11   3    15801.97    15676.60    160.92 o 
  -1  11   3    16227.58    15379.75    171.45 o 
   0  11   3        2.83       22.86     27.81 o 
   1  11   3     2936.90     3209.97     66.70 o 
   2  11   3     4317.10     4135.05     83.31 o 
   3  11   3    15317.10    15326.73    247.77 o 
   4  11   3     2864.81     2982.72     97.15 o 
   5  11   3      375.46      235.15     59.07 o 
   6  11   3      726.31      771.71     99.29 o 
   7  11   3      475.98      537.92    148.30 o 
   8  11   3        5.98      223.19    172.99 o 
  -9  12   3       70.67      464.59    126.78 o 
  -8  12   3        8.88       13.09    101.42 o 
  -7  12   3      234.99      354.40     62.91 o 
  -6  12   3      320.11      213.99     66.02 o 
  -5  12   3       54.78      149.08     65.69 o 
  -4  12   3       14.08      -43.14     43.14 o 
  -3  12   3     4218.60     4034.62    112.90 o 
  -2  12   3     1086.37     1076.37     45.48 o 
  -1  12   3     2830.81     3304.31     80.72 o 
   0  12   3     3918.11     3903.71     61.32 o 
   1  12   3     3558.39     3712.83     72.97 o 
   2  12   3     2154.81     2076.39     77.90 o 
   3  12   3     3183.75     3199.97     95.72 o 
   4  12   3       90.64      -31.57     50.43 o 
   5  12   3      436.77      477.22     75.45 o 
   6  12   3       72.02       32.36     71.34 o 
   7  12   3     1592.59     1587.21    195.66 o 
   8  12   3     2047.94     2132.43    224.06 o 
  -9  13   3      426.40     1230.19    194.67 o 
  -8  13   3      185.58      444.96    131.69 o 
  -7  13   3        0.60      195.97    128.01 o 
  -6  13   3       10.45      -36.76     63.86 o 
  -5  13   3      462.00      507.21    130.81 o 
  -4  13   3        2.54      -54.43     54.43 o 
  -3  13   3     1884.08     1904.87     87.96 o 
  -2  13   3     2523.21     2457.95     62.31 o 
  -1  13   3     4479.77     4090.35     93.07 o 
   0  13   3     3941.40     3898.82     69.20 o 
   1  13   3      174.52      186.48     32.66 o 
   2  13   3      313.01      277.54     48.87 o 
   3  13   3     4661.12     4584.04    110.40 o 
   4  13   3     1724.48     1685.56     82.37 o 
   5  13   3     1036.35     1193.66     94.39 o 
   6  13   3       79.69      386.46    139.21 o 
   7  13   3       55.43       99.37    134.13 o 
   8  13   3        0.28      153.38    184.45 o 
  -9  14   3      362.78     1037.15    169.31 o 
  -8  14   3      107.29      157.04    103.88 o 
  -7  14   3      462.71      730.34     92.90 o 
  -6  14   3     1080.49     1218.45    152.53 o 
  -5  14   3     8949.04     8651.69    197.88 o 
  -4  14   3     1176.67     1258.59    123.14 o 
  -3  14   3        1.04        8.28     43.65 o 
  -2  14   3      842.78      833.36     52.07 o 
  -1  14   3     3677.27     3371.17    106.54 o 
   0  14   3     9433.74     9469.97    112.67 o 
   1  14   3     5053.93     4835.40     75.95 o 
   2  14   3    21902.57    20350.39    703.43 o 
   3  14   3     7899.64     7699.99    140.56 o 
   4  14   3        0.11      -10.94     68.18 o 
   5  14   3       13.92       32.59     60.72 o 
   6  14   3     2166.92     2122.43    200.41 o 
   7  14   3     9351.43     8558.96    593.83 o 
   8  14   3     4266.52     4508.27    286.20 o 
  -9  15   3     2567.64     2299.24    260.92 o 
  -8  15   3      863.74      867.02    178.31 o 
  -7  15   3      158.68      259.01    183.22 o 
  -6  15   3      456.99      346.03     74.66 o 
  -5  15   3      338.47      321.63     72.64 o 
  -4  15   3      341.67      366.90     79.22 o 
  -3  15   3     2026.39     2056.66     86.73 o 
  -2  15   3     3891.26     3748.72     77.91 o 
  -1  15   3     8013.73     7950.50    205.13 o 
   0  15   3      675.07      703.18     42.62 o 
   1  15   3     1062.14     1112.19     44.09 o 
   2  15   3     6308.68     6105.79    155.97 o 
   3  15   3     5047.43     4905.38    129.53 o 
   4  15   3       23.23       16.23     68.40 o 
   5  15   3      225.01      222.76     80.89 o 
   6  15   3       14.61      -42.13    119.72 o 
   7  15   3       62.22      308.16    144.15 o 
   8  15   3       52.00      196.42    124.44 o 
  -9  16   3       17.64     -207.76    207.76 o 
  -8  16   3       13.10      230.66     95.70 o 
  -7  16   3      223.78      574.20    162.77 o 
  -6  16   3      306.92      271.68     81.05 o 
  -5  16   3     5757.98     5662.17    165.12 o 
  -4  16   3      433.96      449.20     92.76 o 
  -3  16   3       18.26       39.97     46.74 o 
  -2  16   3        0.47      -31.49     33.31 o 
  -1  16   3     4623.64     4502.00    111.50 o 
   0  16   3      858.38      911.45     48.09 o 
   1  16   3        9.36        0.05     36.02 o 
   2  16   3     3249.50     3269.68    125.91 o 
   3  16   3     5842.42     5906.74    166.64 o 
   4  16   3      183.14      146.24     70.97 o 
   5  16   3       75.22      139.10     75.20 o 
   6  16   3      136.75      139.94    131.05 o 
   7  16   3     1350.61     1080.21    354.99 o 
  -9  17   3     1229.84      615.09    277.28 o 
  -8  17   3      813.28      903.67    302.23 o 
  -7  17   3     2385.08     2290.29    235.98 o 
  -6  17   3     4068.49     4024.57    155.25 o 
  -5  17   3       30.47      121.49     71.19 o 
  -4  17   3     6043.13     5753.90    182.93 o 
  -3  17   3     6639.57     6694.06    150.53 o 
  -2  17   3    14109.41    13953.75    155.51 o 
  -1  17   3     7573.93     7577.82    143.92 o 
   0  17   3       96.03       63.41     36.69 o 
   1  17   3       10.46       22.22     38.45 o 
   2  17   3      387.99      452.14     75.34 o 
   3  17   3     8039.13     8007.55    189.60 o 
   4  17   3     8730.61     8552.82    251.41 o 
   5  17   3     2394.55     2633.56    164.75 o 
   6  17   3     1066.61     1351.87    229.02 o 
   7  17   3      119.65      520.07    155.42 o 
  -8  18   3      237.79      412.56    102.55 o 
  -7  18   3       61.66       60.50    119.01 o 
  -6  18   3     2402.79     2317.66    147.59 o 
  -5  18   3     3752.53     3725.65    140.43 o 
  -4  18   3      501.54      483.54     84.13 o 
  -3  18   3      304.11      391.76     77.28 o 
  -2  18   3      529.40      492.69     46.54 o 
  -1  18   3      590.23      678.48     65.97 o 
   0  18   3        7.15      -25.00     32.96 o 
   1  18   3      121.18      135.48     51.09 o 
   2  18   3      906.92      865.17     84.33 o 
   3  18   3     1918.50     2251.82    195.11 o 
   4  18   3     3982.72     4009.54    184.28 o 
   5  18   3      632.74      693.69    153.73 o 
   6  18   3     2535.93     2709.38    225.15 o 
   7  18   3     4283.30     4192.88    283.50 o 
  -8  19   3       36.78      -40.90    188.13 o 
  -7  19   3      146.71      155.41     89.38 o 
  -6  19   3      141.11      218.62    101.60 o 
  -5  19   3       28.46       72.99     75.87 o 
  -4  19   3      751.76      659.31     87.67 o 
  -3  19   3        0.59       11.03     61.00 o 
  -2  19   3      277.72      249.59     46.30 o 
  -1  19   3      521.95      602.57     78.51 o 
   0  19   3      411.38      440.36     56.73 o 
   1  19   3     1143.15     1174.19     73.79 o 
   2  19   3      616.47      608.63     84.77 o 
   3  19   3     2355.09     2315.48    145.30 o 
   4  19   3      845.72      878.34    157.29 o 
   5  19   3      535.60      598.12    147.33 o 
   6  19   3     1703.02     2320.33    218.79 o 
   7  19   3      368.59      462.86    149.99 o 
  -8  20   3      850.58      803.22    223.30 o 
  -7  20   3      570.42      678.12    120.86 o 
  -6  20   3     3311.24     3480.10    204.10 o 
  -5  20   3     4833.45     4799.23    196.18 o 
  -4  20   3     2099.24     2100.14    121.09 o 
  -3  20   3      836.09      992.06     85.49 o 
  -2  20   3      196.25      224.42     72.67 o 
  -1  20   3      842.43      852.13     73.76 o 
   0  20   3     2206.83     2223.14     88.81 o 
   1  20   3      341.38      406.05     58.33 o 
   2  20   3     3787.22     3643.02    163.62 o 
   3  20   3      335.74      357.26     95.36 o 
   4  20   3       37.07      -61.15    107.04 o 
   5  20   3       19.06       65.32    120.94 o 
   6  20   3     1442.02     1864.20    207.75 o 
   7  20   3     2303.11     2565.21    232.95 o 
  -7  21   3     1816.72     2147.10    243.75 o 
  -6  21   3       29.49       74.72     68.02 o 
  -5  21   3      276.30      137.75    117.68 o 
  -4  21   3     1257.98     1305.23    104.37 o 
  -3  21   3     9216.36     9084.55    289.01 o 
  -2  21   3     2604.99     2753.93    123.53 o 
  -1  21   3      488.70      480.82     68.62 o 
   0  21   3        3.78        0.47     46.99 o 
   1  21   3     2250.14     2230.36    102.19 o 
   2  21   3     2871.76     2694.63    147.37 o 
   3  21   3        9.64       -5.46     77.71 o 
   4  21   3     1061.64     1347.62    170.29 o 
   5  21   3     1230.39     1261.54    173.06 o 
   6  21   3        0.61      258.12    222.07 o 
  -6  22   3       17.83      412.24    117.78 o 
  -5  22   3      154.74      202.60     93.94 o 
  -4  22   3       49.21      306.22    101.79 o 
  -3  22   3       47.16       28.75     83.84 o 
  -2  22   3     1922.61     1882.57    108.06 o 
  -1  22   3     1511.73     1567.60     89.92 o 
   0  22   3     1407.90     1486.21     97.66 o 
   1  22   3      901.01      922.42     78.54 o 
   2  22   3      529.16      511.77     93.66 o 
   3  22   3      686.67      596.70    155.41 o 
   4  22   3     4143.03     4207.95    244.64 o 
   5  22   3        0.73      -85.54    105.13 o 
   6  22   3      602.42      864.91    364.39 o 
  -5  23   3      996.06     1020.54    130.89 o 
  -4  23   3     1500.28     1612.03    153.88 o 
  -3  23   3     3943.43     3732.24    251.11 o 
  -2  23   3     3372.98     3125.47    150.09 o 
  -1  23   3     4586.36     4415.89    131.04 o 
   0  23   3      756.65      778.94     79.20 o 
   1  23   3        1.09       59.25     57.88 o 
   2  23   3     2035.98     2005.88    134.56 o 
   3  23   3     1781.96     1864.88    177.11 o 
   4  23   3      858.26     1009.29    158.80 o 
   5  23   3     3053.47     3284.12    237.03 o 
   6  23   3     1511.25     2051.14    214.34 o 
  -5  24   3        5.57      299.90     83.35 o 
  -4  24   3      895.39      808.58    124.49 o 
  -3  24   3      461.41      436.22    119.42 o 
  -2  24   3      160.38      234.26     71.94 o 
  -1  24   3      119.04      127.38     57.21 o 
   0  24   3     6259.22     5923.63    154.66 o 
   1  24   3     9404.16     8924.18    190.46 o 
   2  24   3     3870.45     3596.54    173.06 o 
   3  24   3      101.29      132.52    112.16 o 
   4  24   3      416.70      447.30    124.60 o 
   5  24   3      175.46      387.76    135.40 o 
   6  24   3     1212.63     1502.40    186.21 o 
  -4  25   3      150.87      226.41     81.67 o 
  -3  25   3      173.98      305.92     91.38 o 
  -2  25   3      268.76      250.66     72.87 o 
  -1  25   3        0.06       41.93     59.93 o 
   0  25   3      208.66      248.19     63.40 o 
   1  25   3      969.85      845.60     92.68 o 
   2  25   3     1282.13     1356.10    227.48 o 
   3  25   3       13.73       92.87    107.14 o 
   4  25   3      824.93      946.06    154.38 o 
   5  25   3      497.37      648.26    149.57 o 
  -4  26   3     4357.63     4296.65    322.27 o 
  -3  26   3     1641.97     1833.83    237.20 o 
  -2  26   3       32.00       62.95     67.34 o 
  -1  26   3      967.50      953.38    109.58 o 
   0  26   3     7401.15     6650.00    186.92 o 
   1  26   3     6111.19     6009.65    181.48 o 
   2  26   3     2002.93     2095.80    159.30 o 
   3  26   3      570.12      847.56    146.48 o 
   4  26   3       10.34       77.33    206.53 o 
   5  26   3     1323.01     1923.75    197.03 o 
  -4  27   3     1164.99     1631.80    225.75 o 
  -3  27   3     2381.59     2555.25    269.10 o 
  -2  27   3     1588.62     1744.26    190.57 o 
  -1  27   3      660.62      555.52    122.65 o 
   0  27   3      217.89      114.35     73.49 o 
   1  27   3       92.72       31.52     68.52 o 
   2  27   3     1320.92     1623.36    138.98 o 
   3  27   3      118.85      170.11     92.05 o 
   4  27   3      832.55     1144.82    336.58 o 
   5  27   3     1525.24     2097.82    198.76 o 
  -4  28   3      159.39      388.52    136.60 o 
  -3  28   3      784.86      931.64    198.76 o 
  -2  28   3     1308.63     1392.54    315.32 o 
  -1  28   3      712.75      597.04    103.28 o 
   0  28   3        6.99      -17.72     96.81 o 
   1  28   3      455.37      437.06     85.46 o 
   2  28   3      216.89      221.67    150.96 o 
   3  28   3       60.19      261.34     92.89 o 
   4  28   3       97.11      256.40    234.75 o 
  -3  29   3     6381.81     6412.67    399.16 o 
  -2  29   3      708.63      791.91    167.27 o 
  -1  29   3       95.64      355.55     96.54 o 
   0  29   3      634.02      446.19    100.12 o 
   1  29   3       92.48      -45.13     83.36 o 
   2  29   3       58.06      208.21    120.81 o 
   3  29   3      134.40      101.21    165.63 o 
   4  29   3     2300.39     2840.71    335.36 o 
  -3  30   3      671.94      832.76    178.31 o 
  -2  30   3       85.58       51.48    105.71 o 
  -1  30   3      162.35      161.86    119.55 o 
   0  30   3     2064.91     1867.80    147.98 o 
   1  30   3     2808.19     2718.33    231.81 o 
   2  30   3     2050.42     2123.38    234.34 o 
   3  30   3      650.97      653.63    152.09 o 
  -3  31   3      371.69      203.67    163.59 o 
  -2  31   3       25.88       86.71    113.75 o 
  -1  31   3     1180.93     1119.04    130.11 o 
   0  31   3     1812.42     1924.46    166.99 o 
   1  31   3      216.79      325.28    106.09 o 
   2  31   3      236.82      204.19    120.30 o 
   3  31   3       66.77       33.54    156.23 o 
  -3  32   3       25.09      -67.07    157.04 o 
  -2  32   3      447.18      601.75    432.28 o 
  -1  32   3      487.57      354.28    105.57 o 
   0  32   3      550.99      647.76    274.33 o 
   1  32   3     2002.95     1940.28    158.47 o 
   2  32   3       74.05       34.74    112.75 o 
  -2  33   3     1686.42     1920.74    196.52 o 
  -1  33   3      648.69      697.51    118.71 o 
   0  33   3      215.48       69.32    104.25 o 
   1  33   3        3.99       96.35    161.13 o 
 -10   0   4     1573.68     1793.75    251.93 o 
  -9   0   4      642.75      685.44    187.31 o 
  -8   0   4       29.65       66.25    130.87 o 
  -7   0   4     1412.53     1520.89    140.58 o 
  -6   0   4     6438.77     6551.01    149.01 o 
  -5   0   4      148.19      140.99     47.33 o 
  -4   0   4    20132.74    19964.54    184.67 o 
  -3   0   4    11265.22    10852.50    132.87 o 
  -2   0   4       63.35       61.61     25.27 o 
  -1   0   4      407.41      448.56     30.49 o 
   0   0   4    22998.70    23145.31    238.84 o 
   1   0   4    79002.95    79975.58    654.84 o 
   2   0   4    34828.55    34667.74    303.63 o 
   3   0   4        1.60      -14.45     48.10 o 
   4   0   4     1325.16     1205.79     91.41 o 
   5   0   4      415.52      391.89     78.28 o 
   6   0   4     1485.35     1658.39    139.55 o 
   7   0   4       11.04      -17.19    116.65 o 
   8   0   4      190.18       -9.82    220.84 o 
 -10   1   4      193.96      409.42    108.46 o 
  -9   1   4     2094.51     2445.73    274.83 o 
  -8   1   4     3536.11     3344.47    288.32 o 
  -7   1   4     1206.12     1180.59    103.98 o 
  -6   1   4      404.55      325.07     45.21 o 
  -5   1   4     1993.74     1990.24     50.69 o 
  -4   1   4     3673.32     3747.19     60.45 o 
  -3   1   4     3353.59     3371.16     55.33 o 
  -2   1   4     6910.67     7473.90     68.60 o 
  -1   1   4        6.26        4.43     13.34 o 
   0   1   4     2192.05     2157.57     29.97 o 
   1   1   4     2168.63     2318.17     42.66 o 
   2   1   4     3030.19     3069.37     56.07 o 
   3   1   4      803.16      741.52     40.52 o 
   4   1   4        1.82       26.91     44.36 o 
   5   1   4      855.50      855.59     64.83 o 
   6   1   4     3613.10     3598.28    107.13 o 
   7   1   4      935.50     1022.66    121.70 o 
   8   1   4      762.38      812.06    189.85 o 
 -10   2   4        0.15      -35.62     84.89 o 
  -9   2   4       19.60      -57.00     85.55 o 
  -8   2   4     1147.42     1439.58    221.66 o 
  -7   2   4        2.86      -24.62     49.19 o 
  -6   2   4     1131.60     1144.75     70.06 o 
  -5   2   4     2457.80     2445.37     56.33 o 
  -4   2   4     1389.49     1432.46     40.72 o 
  -3   2   4      681.73      652.55     31.52 o 
  -2   2   4      164.73      152.53     18.13 o 
  -1   2   4     2706.80     2743.24     42.73 o 
   0   2   4     2213.82     2487.57     41.08 o 
   1   2   4     9296.55     9388.33     86.26 o 
   2   2   4      441.04      371.45     29.83 o 
   3   2   4     1098.27     1146.35     52.58 o 
   4   2   4     2263.48     2370.85     78.23 o 
   5   2   4      379.53      378.38     58.62 o 
   6   2   4     1077.58     1145.72     79.90 o 
   7   2   4      606.83      636.46    156.46 o 
   8   2   4      174.80      212.72    117.81 o 
 -10   3   4     2826.93     2895.07    239.66 o 
  -9   3   4     3082.51     2986.15    207.48 o 
  -8   3   4     5273.41     5386.97    347.63 o 
  -7   3   4     8251.08     7709.31    180.47 o 
  -6   3   4      170.12      203.65     68.22 o 
  -5   3   4     1094.21     1065.93     52.62 o 
  -4   3   4     5723.91     5538.78     70.32 o 
  -3   3   4    25349.04    25685.18    166.90 o 
  -2   3   4     2881.54     2663.61     45.14 o 
  -1   3   4      972.89      997.61     32.75 o 
   0   3   4     5576.28     5775.77     54.18 o 
   1   3   4     1596.85     1520.48     34.70 o 
   2   3   4      193.02      211.24     27.56 o 
   3   3   4       16.25       11.90     27.75 o 
   4   3   4     1627.96     1529.91     68.29 o 
   5   3   4     7887.55     7405.24    145.05 o 
   6   3   4     8938.75     8704.65    194.36 o 
   7   3   4     1201.40     1007.95    122.25 o 
   8   3   4      146.55       71.17    111.00 o 
 -10   4   4      621.61      870.26    264.60 o 
  -9   4   4        0.63       75.25    130.05 o 
  -8   4   4      105.19      232.30    153.77 o 
  -7   4   4      364.21      331.13     65.75 o 
  -6   4   4     1360.69     1534.45     81.79 o 
  -5   4   4     3967.06     3919.21     77.39 o 
  -4   4   4    15717.14    16080.80    141.30 o 
  -3   4   4    18119.10    18537.00    132.62 o 
  -2   4   4    10491.27    10889.46    102.72 o 
  -1   4   4      532.91      583.54     31.67 o 
   0   4   4    10289.85    10259.66     85.28 o 
   1   4   4    29119.24    29793.88    176.40 o 
   2   4   4     5427.49     5334.03     73.31 o 
   3   4   4     1247.17     1260.00     55.50 o 
   4   4   4     2442.51     2364.88     64.89 o 
   5   4   4     5799.54     6042.76    142.88 o 
   6   4   4     1136.99     1135.09     97.22 o 
   7   4   4      621.51      673.12    110.66 o 
   8   4   4      245.72      -17.38    122.08 o 
 -10   5   4      915.05     1373.35    189.76 o 
  -9   5   4       24.75      -24.54    120.24 o 
  -8   5   4      144.32      184.86    143.96 o 
  -7   5   4      919.43      997.06     82.38 o 
  -6   5   4        4.03       44.67     50.41 o 
  -5   5   4       10.57        8.42     37.61 o 
  -4   5   4      525.03      583.99     36.33 o 
  -3   5   4     3727.92     3705.87     67.19 o 
  -2   5   4    11211.41    11588.05    106.25 o 
  -1   5   4     2334.55     2581.69     52.79 o 
   0   5   4      935.05      924.87     27.67 o 
   1   5   4     1601.64     1674.38     35.10 o 
   2   5   4     6945.37     7486.38     87.06 o 
   3   5   4      487.73      475.62     36.00 o 
   4   5   4       20.75       -2.97     44.41 o 
   5   5   4     3066.63     3224.43    110.89 o 
   6   5   4      575.90      542.43     83.35 o 
   7   5   4      632.86      677.21    153.45 o 
   8   5   4       31.63       -8.54    103.76 o 
 -10   6   4      200.40      393.84    100.92 o 
  -9   6   4      770.65      991.35    207.76 o 
  -8   6   4     1452.80     1408.50    218.39 o 
  -7   6   4      134.49      222.54     63.04 o 
  -6   6   4     6161.70     6096.72    140.70 o 
  -5   6   4    13949.09    13910.00    162.59 o 
  -4   6   4    53247.20    54183.76    354.53 o 
  -3   6   4     8690.57     8770.17     95.51 o 
  -2   6   4     1080.98     1230.16     40.24 o 
  -1   6   4      429.54      380.13     31.84 o 
   0   6   4    12276.65    12280.60     89.42 o 
   1   6   4    16665.50    16479.36    113.52 o 
   2   6   4     6799.39     6567.48     81.89 o 
   3   6   4    10804.87    10511.03    116.71 o 
   4   6   4      962.83     1009.48     64.07 o 
   5   6   4      950.50      939.63     75.07 o 
   6   6   4     4232.63     4234.82    149.78 o 
   7   6   4     4422.56     4777.27    222.10 o 
   8   6   4     2368.45     2075.86    209.35 o 
 -10   7   4      695.44      843.30    172.59 o 
  -9   7   4     1893.63     2192.09    269.10 o 
  -8   7   4      884.16     1428.13    222.48 o 
  -7   7   4     1116.70     1106.29    112.51 o 
  -6   7   4     3388.42     3376.94    112.83 o 
  -5   7   4      341.09      285.22     45.83 o 
  -4   7   4     4593.68     4175.63     99.98 o 
  -3   7   4     7955.89     8050.44     99.61 o 
  -2   7   4     2102.60     2047.45     62.87 o 
  -1   7   4     1357.14     1425.54     49.67 o 
   0   7   4      240.64      304.95     22.79 o 
   1   7   4     1634.71     1825.16     43.68 o 
   2   7   4     9177.38     9591.92    101.05 o 
   3   7   4      719.23      726.94     44.29 o 
   4   7   4     5348.98     5314.10    115.37 o 
   5   7   4     4305.38     4353.46    138.99 o 
   6   7   4     5968.18     5623.35    189.49 o 
   7   7   4     1365.26     1284.46    144.57 o 
   8   7   4      140.28      -96.74    100.24 o 
 -10   8   4      632.48     1046.97    183.22 o 
  -9   8   4     1005.64      814.67    199.58 o 
  -8   8   4      229.40      327.18    154.59 o 
  -7   8   4     2155.49     2315.32    109.85 o 
  -6   8   4     2908.09     2934.94    106.41 o 
  -5   8   4      845.98      921.79     56.78 o 
  -4   8   4     2351.24     2556.73     79.78 o 
  -3   8   4     1688.07     1702.49     53.82 o 
  -2   8   4     1528.56     1617.13     57.76 o 
  -1   8   4        0.08       19.98     26.94 o 
   0   8   4     3982.26     4341.53     55.91 o 
   1   8   4     1831.75     1781.04     40.14 o 
   2   8   4      158.54      135.07     27.72 o 
   3   8   4     1794.84     1785.32     63.15 o 
   4   8   4      296.93      262.07     37.48 o 
   5   8   4     1374.25     1509.11     97.79 o 
   6   8   4      137.27       76.62    164.10 o 
   7   8   4        0.40     -180.46    208.17 o 
   8   8   4      604.54      452.15    131.41 o 
 -10   9   4     1859.56     2349.13    274.01 o 
  -9   9   4     4390.19     4686.81    354.17 o 
  -8   9   4     2306.13     2564.25    276.46 o 
  -7   9   4      239.58      272.15     59.18 o 
  -6   9   4       51.92      113.58     53.40 o 
  -5   9   4       28.53       13.89     45.80 o 
  -4   9   4      569.34      540.85     48.71 o 
  -3   9   4     7871.22     7767.67    110.00 o 
  -2   9   4    10182.16    10210.59    104.12 o 
  -1   9   4    10794.62    10512.23    105.31 o 
   0   9   4     4534.33     4602.33     61.47 o 
   1   9   4     3752.90     3956.14     62.81 o 
   2   9   4     3151.90     3209.15     57.75 o 
   3   9   4     7164.59     7074.83    111.33 o 
   4   9   4     2991.16     2983.61     75.88 o 
   5   9   4     2081.54     1997.33    107.99 o 
   6   9   4     1939.50     1924.03    129.91 o 
   7   9   4      719.62      885.03    170.02 o 
   8   9   4      207.92      118.31    129.85 o 
 -10  10   4     1296.07     1717.68    233.93 o 
  -9  10   4     1984.09     1947.52    260.11 o 
  -8  10   4      150.93      -10.63    121.87 o 
  -7  10   4       40.03       24.37     64.93 o 
  -6  10   4     1796.60     1999.54     91.69 o 
  -5  10   4     9654.92     9615.67    153.65 o 
  -4  10   4    11559.85    10926.81    174.13 o 
  -3  10   4     1133.04     1010.72     52.05 o 
  -2  10   4      818.26      883.82     39.25 o 
  -1  10   4     1817.41     1641.50     57.45 o 
   0  10   4    19187.95    19412.73    152.91 o 
   1  10   4     6125.36     6067.73     79.72 o 
   2  10   4    11383.30    11720.43    136.50 o 
   3  10   4     6951.57     6923.91    113.03 o 
   4  10   4       76.33      135.88     47.00 o 
   5  10   4      231.68      273.32     72.20 o 
   6  10   4       70.86       32.21     91.94 o 
   7  10   4     1713.69     1866.22    205.23 o 
   8  10   4      951.47      831.82    179.38 o 
  -9  11   4        3.44      -40.08     97.34 o 
  -8  11   4      104.99      281.37    130.05 o 
  -7  11   4       85.79      122.14     54.47 o 
  -6  11   4       29.10       49.30     47.01 o 
  -5  11   4     1610.19     1484.66     83.41 o 
  -4  11   4     1585.07     1562.07     69.04 o 
  -3  11   4      113.42      150.89     39.51 o 
  -2  11   4      676.53      717.56     38.27 o 
  -1  11   4     2110.67     2087.41     66.17 o 
   0  11   4     5830.71     5953.89     85.96 o 
   1  11   4       16.98       14.45     29.11 o 
   2  11   4     1742.11     1740.38     51.44 o 
   3  11   4      487.41      529.12     54.63 o 
   4  11   4      439.46      401.12     61.26 o 
   5  11   4        8.59        1.88     58.55 o 
   6  11   4     1185.82     1277.31    170.62 o 
   7  11   4       18.76       17.15    342.31 o 
   8  11   4       28.74     -193.03    193.03 o 
  -9  12   4     1583.31     2212.53    265.01 o 
  -8  12   4      446.85      316.54    146.41 o 
  -7  12   4     1609.24     1706.13    108.89 o 
  -6  12   4     5423.80     5116.98    156.00 o 
  -5  12   4    12962.57    12221.33    223.49 o 
  -4  12   4     1880.33     1988.55     84.83 o 
  -3  12   4      113.97       74.97     40.97 o 
  -2  12   4      626.42      629.31     35.88 o 
  -1  12   4     4329.96     4381.34     92.59 o 
   0  12   4     7767.98     7732.71    101.44 o 
   1  12   4     7155.75     7178.56    100.34 o 
   2  12   4     4738.81     4865.35     81.87 o 
   3  12   4     3001.56     3140.42     95.10 o 
   4  12   4       79.29      142.66     51.48 o 
   5  12   4      243.07      251.49     73.82 o 
   6  12   4        3.81      -13.53     94.71 o 
   7  12   4     2257.20     2547.76    413.47 o 
   8  12   4     2897.88     3911.40    361.53 o 
  -9  13   4     7141.15     6999.95    429.42 o 
  -8  13   4     2772.29     3288.13    298.55 o 
  -7  13   4       26.31       87.18     85.90 o 
  -6  13   4      402.51      319.98     80.42 o 
  -5  13   4     1258.99     1258.21    136.24 o 
  -4  13   4      739.03      718.50     63.42 o 
  -3  13   4      332.56      254.86     48.52 o 
  -2  13   4     1288.79     1185.56     46.26 o 
  -1  13   4    27215.87    27594.97    269.95 o 
   0  13   4     4683.67     4538.32     83.15 o 
   1  13   4      580.78      670.66     42.51 o 
   2  13   4       57.46       20.01     49.37 o 
   3  13   4     3291.88     3423.85    117.61 o 
   4  13   4     2614.48     2742.50    110.96 o 
   5  13   4       30.25       70.76     65.03 o 
   6  13   4     1211.78     1268.29    140.82 o 
   7  13   4     1835.82     2147.72    273.60 o 
  -8  14   4       41.55      107.97    109.60 o 
  -7  14   4     1288.99     1605.60    123.72 o 
  -6  14   4      273.84      214.92    106.27 o 
  -5  14   4        4.16       53.43     71.44 o 
  -4  14   4      194.67      159.23     75.12 o 
  -3  14   4      366.84      347.57     52.18 o 
  -2  14   4     3178.71     2982.53     83.17 o 
  -1  14   4       41.22       38.52     41.80 o 
   0  14   4     1481.45     1543.14     57.35 o 
   1  14   4     3144.92     3079.70     72.25 o 
   2  14   4      553.52      551.46     55.11 o 
   3  14   4      126.37      106.19     57.63 o 
   4  14   4     1990.62     2051.32    142.95 o 
   5  14   4     1625.60     1607.48    118.31 o 
   6  14   4       12.73      -12.28    112.25 o 
   7  14   4       31.79      -19.63    122.03 o 
  -9  15   4     1557.81     1794.57    232.30 o 
  -8  15   4     1046.99     1135.30    205.30 o 
  -7  15   4      169.28      360.21    102.24 o 
  -6  15   4     3583.34     3460.70    162.25 o 
  -5  15   4      239.05      256.95     79.53 o 
  -4  15   4     3457.61     3577.32    222.48 o 
  -3  15   4     2885.84     2884.16     84.73 o 
  -2  15   4     5229.87     5101.51    106.62 o 
  -1  15   4    11013.47    11090.38    225.82 o 
   0  15   4     2083.15     2151.12     70.34 o 
   1  15   4      577.79      612.29     51.17 o 
   2  15   4        4.66        0.26     56.22 o 
   3  15   4     1742.50     1865.64    108.40 o 
   4  15   4     5615.97     5572.78    176.83 o 
   5  15   4     1904.34     1966.78    125.94 o 
   6  15   4     2291.98     2363.54    216.97 o 
   7  15   4     1265.70     1347.55    194.62 o 
  -9  16   4     1043.77     1514.01    224.12 o 
  -8  16   4        1.06      305.09    120.24 o 
  -7  16   4      451.19      526.76    163.59 o 
  -6  16   4     6858.20     6719.48    262.54 o 
  -5  16   4    10413.02    10282.57    244.94 o 
  -4  16   4     7016.05     7297.68    257.52 o 
  -3  16   4       65.15       55.98     50.09 o 
  -2  16   4      157.06      100.81     44.55 o 
  -1  16   4     2370.43     2336.82     90.58 o 
   0  16   4    13687.03    13735.94    159.44 o 
   1  16   4     4444.67     4467.89     99.41 o 
   2  16   4     4175.19     4071.22    138.23 o 
   3  16   4     6131.76     6069.55    167.00 o 
   4  16   4      114.18      222.80     78.47 o 
   5  16   4      409.92      405.76     86.98 o 
   6  16   4     1857.09     1860.41    203.83 o 
   7  16   4     3926.48     4058.07    350.08 o 
  -9  17   4       31.11      240.69    483.40 o 
  -7  17   4       15.59      133.32    118.60 o 
  -6  17   4     1641.00     2034.63    163.24 o 
  -5  17   4        0.60       23.15     78.27 o 
  -4  17   4     3029.87     2713.78    135.86 o 
  -3  17   4     1350.92     1487.48     86.33 o 
  -2  17   4      139.41      119.74     52.54 o 
  -1  17   4      150.37      128.69     51.88 o 
   0  17   4     2822.84     2767.81     83.06 o 
   1  17   4     1354.61     1365.55     75.17 o 
   2  17   4        9.04      105.07     62.24 o 
   3  17   4      233.37      251.69     61.92 o 
   4  17   4       97.61       31.88     89.26 o 
   5  17   4       37.82      -10.42     75.43 o 
   6  17   4       72.05      388.28    139.40 o 
   7  17   4       12.38      -91.81     91.81 o 
  -8  18   4      401.41      271.97    308.36 o 
  -7  18   4        7.86      -58.00    314.09 o 
  -6  18   4     1892.52     1758.69    131.57 o 
  -5  18   4    14720.88    14222.00    260.21 o 
  -4  18   4     3064.81     3161.59    180.59 o 
  -3  18   4     1203.94     1413.90     83.50 o 
  -2  18   4      834.57      849.96     95.08 o 
  -1  18   4     2409.14     2488.89    102.58 o 
   0  18   4      543.63      665.13     62.27 o 
   1  18   4      920.19      941.27     68.35 o 
   2  18   4     3463.16     3468.05    103.95 o 
   3  18   4     1051.41     1284.53    205.02 o 
   4  18   4      477.96      574.76    112.43 o 
   5  18   4        8.52     -111.99    111.99 o 
   6  18   4      379.98      437.86    159.32 o 
   7  18   4     2046.78     2006.55    224.81 o 
  -8  19   4     1328.12     1636.31    284.64 o 
  -7  19   4      506.69      651.08    124.99 o 
  -6  19   4      246.04      452.46    189.35 o 
  -5  19   4      403.67      590.10     76.61 o 
  -4  19   4      707.89      682.41     85.78 o 
  -3  19   4     4992.18     5261.84    128.06 o 
  -2  19   4     2490.14     2602.28    135.76 o 
  -1  19   4     3602.35     3641.16    117.40 o 
   0  19   4     1782.33     2041.48     85.51 o 
   1  19   4      532.25      487.72     59.95 o 
   2  19   4      262.33      336.59     70.25 o 
   3  19   4      535.53      903.46    113.58 o 
   4  19   4     4185.53     4135.62    192.95 o 
   5  19   4     3316.86     3636.09    247.53 o 
   6  19   4     1871.79     1964.91    219.12 o 
   7  19   4      227.37      272.68    169.72 o 
  -8  20   4     1522.12     1421.58    213.48 o 
  -7  20   4        6.47      224.12     97.34 o 
  -6  20   4     1360.77     1354.51    209.39 o 
  -5  20   4      841.07      933.71    102.93 o 
  -4  20   4     4867.37     4725.59    220.07 o 
  -3  20   4     1772.73     1844.11    152.39 o 
  -2  20   4     1408.66     1185.63    106.60 o 
  -1  20   4     1966.35     1860.44     92.76 o 
   0  20   4     1261.00     1357.55     74.80 o 
   1  20   4      178.51      209.90     63.07 o 
   2  20   4      180.01      325.86     90.32 o 
   3  20   4      697.41      608.86    114.21 o 
   4  20   4     1049.16     1132.45    213.48 o 
   5  20   4       66.54      -24.73    118.13 o 
   6  20   4     2902.95     3147.05    257.10 o 
  -7  21   4     1097.82     1218.73    192.22 o 
  -6  21   4      918.13     1178.66    191.40 o 
  -5  21   4        9.68      224.93    128.42 o 
  -4  21   4     2367.81     2477.56    172.35 o 
  -3  21   4      265.13      276.67    228.61 o 
  -2  21   4     2246.70     2420.12    169.12 o 
  -1  21   4     5103.28     5118.17    135.79 o 
   0  21   4     1943.86     2294.60    104.74 o 
   1  21   4        0.53        7.86     40.05 o 
   2  21   4      100.24      117.48     83.12 o 
   3  21   4      339.64      483.30    103.60 o 
   4  21   4     2231.54     2314.08    262.97 o 
   5  21   4      273.91      325.31    290.37 o 
   6  21   4      493.04      691.58    162.51 o 
  -7  22   4     1117.60     1697.23    227.39 o 
  -6  22   4     2891.79     3185.89    270.74 o 
  -5  22   4     2867.17     2622.32    251.11 o 
  -4  22   4     4222.81     4253.67    216.02 o 
  -3  22   4     4363.90     3854.44    204.74 o 
  -2  22   4     1155.48     1033.09    104.36 o 
  -1  22   4     1791.60     1944.42     96.13 o 
   0  22   4     4317.19     4301.85    130.46 o 
   1  22   4    11042.10    10577.21    197.88 o 
   2  22   4     6256.86     6163.49    182.98 o 
   3  22   4     2055.52     2090.14    147.87 o 
   4  22   4       70.98      239.61    128.10 o 
   5  22   4      480.45      442.99    176.68 o 
   6  22   4     1491.60     1653.73    205.90 o 
  -6  23   4      984.58     1255.54    194.67 o 
  -5  23   4      481.83      409.79    120.24 o 
  -4  23   4        0.12      181.84     88.16 o 
  -3  23   4      168.84      153.58    275.24 o 
  -2  23   4     1332.50     1222.46    159.35 o 
  -1  23   4       25.14       17.37     54.18 o 
   0  23   4      102.28      106.64     60.10 o 
   1  23   4      150.84      127.16     64.23 o 
   2  23   4      792.20      943.74     96.87 o 
   3  23   4       31.99      -22.74    118.60 o 
   4  23   4      293.65      639.68    142.83 o 
   5  23   4      663.98      962.89    169.46 o 
   6  23   4       21.80      171.26    284.24 o 
  -6  24   4       46.79       91.61     73.61 o 
  -5  24   4       61.13      446.60    125.96 o 
  -4  24   4      142.17       68.74    132.10 o 
  -3  24   4      727.43      722.96    121.04 o 
  -2  24   4      632.18      585.76     95.19 o 
  -1  24   4        9.82      -55.44     55.44 o 
   0  24   4     1665.19     1747.53     98.26 o 
   1  24   4     3591.40     3437.02    127.49 o 
   2  24   4     3327.59     3335.37    173.94 o 
   3  24   4      503.37      575.25    136.36 o 
   4  24   4      214.37      417.19    139.20 o 
   5  24   4      282.41      421.72    141.27 o 
  -5  25   4      114.42      410.61    106.33 o 
  -4  25   4       57.57      197.12    102.24 o 
  -3  25   4     2328.46     2481.29    177.69 o 
  -2  25   4     4434.21     4254.06    149.18 o 
  -1  25   4     2418.16     2210.60    107.20 o 
   0  25   4     3666.89     3796.46    132.19 o 
   1  25   4     1363.96     1429.00     94.99 o 
   2  25   4      266.15      284.84     95.67 o 
   3  25   4      966.32      915.97    159.32 o 
   4  25   4     1373.30     1530.10    330.86 o 
   5  25   4     3181.05     3410.83    325.13 o 
  -4  26   4      269.48      713.25    143.96 o 
  -3  26   4     1582.34     1933.23    163.75 o 
  -2  26   4      341.15      338.52     72.93 o 
  -1  26   4      133.31      215.77     63.73 o 
   0  26   4     1358.53     1360.76    128.47 o 
   1  26   4     6275.46     5957.15    184.43 o 
   2  26   4     2169.26     2320.87    190.76 o 
   3  26   4       12.28       88.43    119.55 o 
   4  26   4       77.45       68.19    240.48 o 
   5  26   4      121.64      480.13    210.21 o 
  -2  27   4     4100.27     3993.62    178.12 o 
  -1  27   4       73.69      -33.33     76.36 o 
   0  27   4        5.22      -89.84     89.84 o 
   1  27   4      300.25      372.72     83.52 o 
   2  27   4       20.25      -74.22     74.22 o 
   3  27   4      475.19      477.46    112.20 o 
   4  27   4      880.13      915.58    156.92 o 
  -2  28   4      108.30       27.51     80.53 o 
  -1  28   4      908.81      935.53    113.20 o 
   0  28   4      439.30      365.00     84.45 o 
   1  28   4     5247.00     5005.16    176.94 o 
   2  28   4     3992.08     4042.47    197.37 o 
   3  28   4      649.27      740.09    174.25 o 
   4  28   4      581.14      973.61    196.72 o 
  -3  29   4      676.82      981.53    208.58 o 
  -2  29   4       90.88       -5.89     77.74 o 
  -1  29   4       10.12      213.35     95.40 o 
   0  29   4       41.00      150.43     75.89 o 
   1  29   4      665.94      739.03     99.54 o 
   2  29   4      113.57      -82.36     82.36 o 
   3  29   4      354.62      600.41    220.95 o 
  -3  30   4        1.31      227.39    156.23 o 
  -2  30   4      527.80      620.13    110.52 o 
  -1  30   4      220.64      348.03    101.21 o 
   0  30   4        0.19      -46.25     81.58 o 
   1  30   4      151.19      184.59     94.66 o 
   2  30   4      275.66      425.51    138.95 o 
   3  30   4      167.08      437.72    138.90 o 
  -3  31   4     3613.53     3059.92    298.55 o 
  -2  31   4     3444.31     3318.62    287.51 o 
  -1  31   4      657.41      800.20    120.41 o 
   0  31   4      600.81      774.92    119.32 o 
   1  31   4       40.08       19.04     89.71 o 
   2  31   4      299.00      165.14    130.87 o 
  -3  32   4     1230.51     1134.49    229.84 o 
  -2  32   4      486.15      673.71    142.50 o 
  -1  32   4      512.88      557.21    113.12 o 
   0  32   4     1736.32     1926.80    157.38 o 
   1  32   4     1335.67     1355.02    142.46 o 
  -2  33   4      226.45      116.32    109.31 o 
  -1  33   4      931.22     1040.48    149.81 o 
   0  33   4     2872.46     3247.72    264.60 o 
 -10   1   5      534.86      601.00    154.59 o 
  -9   1   5       50.36      109.97     98.20 o 
  -8   1   5     1277.82     1436.49    150.57 o 
  -7   1   5     7095.71     6650.26    168.68 o 
  -6   1   5      803.24      904.38     61.01 o 
  -5   1   5       48.43      114.13     35.19 o 
  -4   1   5      363.17      500.91     32.13 o 
  -3   1   5     2105.93     2028.98     42.04 o 
  -2   1   5    12111.82    12087.28    104.98 o 
  -1   1   5    12138.66    12691.41    104.55 o 
   0   1   5    20586.04    21698.26    162.58 o 
   1   1   5     4886.41     4699.79     58.84 o 
   2   1   5      699.45      714.21     36.97 o 
   3   1   5     4377.08     4221.50     77.34 o 
   4   1   5     2123.09     2089.44     81.93 o 
   5   1   5    14355.82    13311.19    194.63 o 
   6   1   5     5653.36     5317.71    153.46 o 
   7   1   5      737.52      790.69    117.00 o 
   8   1   5        4.40       81.64    103.51 o 
 -10   2   5     2678.06     2600.84    209.05 o 
  -9   2   5       97.18        7.06     87.69 o 
  -8   2   5      107.02       70.93     60.98 o 
  -7   2   5     2655.67     2653.32    114.69 o 
  -6   2   5     3638.84     3495.71     95.98 o 
  -5   2   5     1556.30     1481.51     48.40 o 
  -4   2   5     1667.80     1512.09     45.96 o 
  -3   2   5     4622.31     4492.55     57.36 o 
  -2   2   5     3691.26     3810.34     53.43 o 
  -1   2   5       35.79       25.44     20.55 o 
   0   2   5    12250.00    13027.03    107.62 o 
   1   2   5    28920.81    29563.73    222.80 o 
   2   2   5    12914.67    12849.74    142.16 o 
   3   2   5        4.94       41.00     31.43 o 
   4   2   5      703.50      720.74     63.96 o 
   5   2   5      329.83      309.01     58.27 o 
   6   2   5      716.28      530.95     79.03 o 
   7   2   5        9.09      -29.74     82.73 o 
   8   2   5       22.17       88.02    106.14 o 
 -10   3   5      209.42      380.35    143.96 o 
  -9   3   5      819.61      800.90    180.77 o 
  -8   3   5     1396.72     1544.26    134.62 o 
  -7   3   5       16.67      -27.76     49.22 o 
  -6   3   5      130.60      125.07     50.04 o 
  -5   3   5       45.53       65.84     30.93 o 
  -4   3   5     7105.15     7405.14     89.24 o 
  -3   3   5       33.16       36.96     23.55 o 
  -2   3   5     1620.69     1735.48     41.49 o 
  -1   3   5     6334.11     6982.55     85.36 o 
   0   3   5      185.75      213.70     22.51 o 
   1   3   5     1416.68     1598.45     52.61 o 
   2   3   5       59.05       50.73     17.48 o 
   3   3   5     1456.04     1500.24     57.14 o 
   4   3   5      738.32      891.16     66.55 o 
   5   3   5      159.81      108.63     52.18 o 
   6   3   5        7.13      -18.83     61.82 o 
   7   3   5      495.95      298.66    102.39 o 
   8   3   5       73.23        8.75    103.77 o 
 -10   4   5      201.99      302.94    105.35 o 
  -9   4   5        0.93     -108.79    108.79 o 
  -8   4   5      181.06      216.60     76.15 o 
  -7   4   5      277.45      386.27     66.75 o 
  -6   4   5     6878.44     6649.56    146.46 o 
  -5   4   5     6395.05     6291.66     92.45 o 
  -4   4   5     4747.48     4651.41     74.41 o 
  -3   4   5     6133.05     5994.66     82.20 o 
  -2   4   5     4489.61     4631.04     59.38 o 
  -1   4   5     8845.39     9151.80    106.32 o 
   0   4   5     4679.99     4663.01     61.23 o 
   1   4   5     1433.01     1489.96     44.25 o 
   2   4   5     9146.50     9004.98     92.58 o 
   3   4   5       27.52       24.31     31.88 o 
   4   4   5      766.59      799.80     47.16 o 
   5   4   5      879.23      969.99     81.39 o 
   6   4   5     3042.64     3065.72    138.99 o 
   7   4   5     2953.57     2888.97    168.84 o 
   8   4   5      499.58      396.08    241.91 o 
 -10   5   5      758.87      810.75    138.10 o 
  -9   5   5      867.13      520.21    180.77 o 
  -8   5   5     1211.64     1222.59    122.72 o 
  -7   5   5     4904.87     4850.60    147.14 o 
  -6   5   5     3539.42     3322.55    123.56 o 
  -5   5   5     1852.34     1992.53     68.46 o 
  -4   5   5      767.82      792.59     45.12 o 
  -3   5   5     3482.01     3283.38     67.89 o 
  -2   5   5    10987.69    10798.22    104.89 o 
  -1   5   5      195.80      160.28     31.68 o 
   0   5   5     4568.41     4558.77     63.54 o 
   1   5   5     6120.62     6042.55     83.43 o 
   2   5   5     1495.90     1504.25     43.83 o 
   3   5   5      381.21      433.27     45.61 o 
   4   5   5     2064.30     1954.99     62.70 o 
   5   5   5     9111.38     8592.02    175.76 o 
   6   5   5     7201.50     7002.92    190.22 o 
   7   5   5      866.15      807.80    116.62 o 
   8   5   5      187.67      192.19    111.52 o 
 -10   6   5       21.16        3.68    119.42 o 
  -9   6   5       36.20     -104.70    104.70 o 
  -8   6   5     2218.03     2249.26    147.63 o 
  -7   6   5      140.59      144.83     55.39 o 
  -6   6   5      118.19      139.60     62.80 o 
  -5   6   5      772.93      688.07     54.51 o 
  -4   6   5     2520.46     2486.39     60.71 o 
  -3   6   5       37.27       62.89     28.16 o 
  -2   6   5     1836.59     1905.06     71.76 o 
  -1   6   5        8.93       26.05     27.86 o 
   0   6   5     1926.38     1826.10     36.51 o 
   1   6   5      416.65      577.80     32.88 o 
   2   6   5      968.72     1081.02     38.62 o 
   3   6   5      505.83      510.75     39.78 o 
   4   6   5     1640.81     1552.02     65.81 o 
   5   6   5      155.40      114.88     61.97 o 
   6   6   5        8.82      -13.35     73.31 o 
   7   6   5       10.77      -82.50     82.50 o 
   8   6   5      223.14      122.83    109.35 o 
 -10   7   5     1929.49     2003.14    257.65 o 
  -9   7   5      555.17      335.36    157.86 o 
  -8   7   5       38.80      180.87    175.86 o 
  -7   7   5      736.97      853.46     80.01 o 
  -6   7   5     1033.72     1003.64     83.43 o 
  -5   7   5      133.09      148.31     39.65 o 
  -4   7   5       14.92       23.00     33.09 o 
  -3   7   5      672.80      736.09     47.35 o 
  -2   7   5     6599.40     6445.28     88.14 o 
  -1   7   5    13967.49    14459.18    137.93 o 
   0   7   5     8921.82     8811.73     77.73 o 
   1   7   5     3272.56     3171.56     59.83 o 
   2   7   5     1064.32     1186.25     40.64 o 
   3   7   5     5601.86     5570.02     97.68 o 
   4   7   5     1348.76     1428.42     74.67 o 
   5   7   5     5541.22     5223.65    144.41 o 
   6   7   5     1437.62     1339.90    106.35 o 
   7   7   5        0.90      -81.06     81.06 o 
   8   7   5        1.07     -105.72    105.72 o 
 -10   8   5     1621.29     1505.83    240.48 o 
  -9   8   5      579.73      670.71    192.22 o 
  -8   8   5        0.06      125.15    132.51 o 
  -7   8   5     1478.79     1504.92     96.93 o 
  -6   8   5     1560.50     1561.38     95.99 o 
  -5   8   5    19349.16    18873.89    209.77 o 
  -4   8   5    14090.84    14034.06    173.30 o 
  -3   8   5      110.53      170.16     49.81 o 
  -2   8   5        1.96       -8.06     30.79 o 
  -1   8   5     3789.96     3979.98     82.06 o 
   0   8   5     8825.06     8490.88     81.73 o 
   1   8   5     6258.13     6020.98     82.05 o 
   2   8   5     1007.48     1070.86     38.36 o 
   3   8   5     6505.02     6611.72    107.13 o 
   4   8   5      758.88      722.04     60.51 o 
   5   8   5        0.33       18.94     57.91 o 
   6   8   5      122.37       29.81     90.17 o 
   7   8   5     1975.76     1942.77    149.19 o 
   8   8   5     1861.56     2326.35    229.43 o 
 -10   9   5      575.73      834.30    157.86 o 
  -9   9   5       86.56      127.60    139.05 o 
  -8   9   5      184.22      361.31     68.25 o 
  -7   9   5        9.20       85.40     60.21 o 
  -6   9   5      904.60     1008.35     84.03 o 
  -5   9   5     2101.30     2258.59     78.06 o 
  -4   9   5     2307.53     2289.55     74.88 o 
  -3   9   5      978.82      902.86     42.64 o 
  -2   9   5        0.83       30.13     32.46 o 
  -1   9   5      410.84      361.03     46.31 o 
   0   9   5      737.34      993.00     34.67 o 
   1   9   5      174.17      195.63     32.71 o 
   2   9   5     4403.20     4362.21     66.11 o 
   3   9   5      780.52      859.12     56.48 o 
   4   9   5     1222.54     1218.14     70.83 o 
   5   9   5     4380.57     4167.58    132.05 o 
   6   9   5     1453.36     1372.59    106.58 o 
   7   9   5      779.64      644.83    161.68 o 
 -10  10   5     1260.53     1683.33    236.39 o 
  -9  10   5      799.26      851.48    203.67 o 
  -8  10   5       20.17      -17.99    116.97 o 
  -7  10   5      734.04      847.60     87.31 o 
  -6  10   5     4064.09     3853.54    132.49 o 
  -5  10   5     3362.25     3515.24    108.54 o 
  -4  10   5     1226.94     1257.20     67.02 o 
  -3  10   5      361.33      336.21     38.21 o 
  -2  10   5      711.83      866.17     57.99 o 
  -1  10   5     1805.91     2034.51     52.41 o 
   0  10   5      263.71      252.02     25.85 o 
   1  10   5      820.62      818.91     44.78 o 
   2  10   5     3114.34     3157.34     58.20 o 
   3  10   5       20.31       17.90     39.60 o 
   4  10   5       33.39       38.16     44.32 o 
   5  10   5      254.17      291.81     66.57 o 
   6  10   5       17.83       44.29     82.53 o 
   7  10   5      424.35      422.00    129.93 o 
  -9  11   5     2619.66     2283.70    274.83 o 
  -8  11   5      873.38      514.49    170.95 o 
  -7  11   5      668.94      667.00     84.09 o 
  -6  11   5       24.36       -5.99     49.78 o 
  -5  11   5     1661.46     1825.39     98.14 o 
  -4  11   5        0.43       19.83     44.69 o 
  -3  11   5       44.51       72.40     37.08 o 
  -2  11   5     4633.54     4579.74     81.15 o 
  -1  11   5    19017.06    18846.43    195.19 o 
   0  11   5    33083.45    33095.55    219.15 o 
   1  11   5     1255.68     1304.92     53.39 o 
   2  11   5     1452.42     1530.10     49.90 o 
   3  11   5     5872.63     5695.98    110.51 o 
   4  11   5    13728.24    13435.32    188.47 o 
   5  11   5     4176.01     3976.30    130.86 o 
   6  11   5      884.25      810.97    109.26 o 
   7  11   5      938.71     1144.90    160.07 o 
  -9  12   5     4152.97     4174.78    339.45 o 
  -8  12   5        2.78      -96.52     96.52 o 
  -7  12   5     1264.37     1315.91    184.66 o 
  -6  12   5      777.78      966.84     83.60 o 
  -5  12   5     5103.58     5043.68    149.46 o 
  -4  12   5     3968.42     3968.20    104.58 o 
  -3  12   5      300.78      328.32     53.84 o 
  -2  12   5     1330.36     1479.62     51.24 o 
  -1  12   5      487.44      588.72     47.56 o 
   0  12   5    14308.49    14096.51    127.44 o 
   1  12   5      379.76      452.30     44.51 o 
   2  12   5      129.71      148.79     42.59 o 
   3  12   5     1042.05     1083.22     60.79 o 
   4  12   5      511.58      448.67     60.32 o 
   5  12   5      201.06      182.29     71.48 o 
   6  12   5       67.69      -60.26    133.41 o 
   7  12   5       18.48       68.31    107.51 o 
  -9  13   5     1115.72     1274.35    223.30 o 
  -8  13   5      315.60      348.44    152.14 o 
  -7  13   5        1.09      182.29     53.98 o 
  -6  13   5      802.89      794.70     96.72 o 
  -5  13   5      482.40      496.48     83.63 o 
  -4  13   5      101.82      137.93     55.57 o 
  -3  13   5      126.15      106.36     47.16 o 
  -2  13   5     1132.90     1113.75     54.75 o 
  -1  13   5     5145.10     5033.98    111.10 o 
   0  13   5     3940.64     4001.70     81.34 o 
   1  13   5     1067.02     1017.43     52.37 o 
   2  13   5       52.08      129.69     53.06 o 
   3  13   5     1468.94     1457.53     66.79 o 
   4  13   5     1753.19     1653.11     89.86 o 
   5  13   5      478.10      452.10     90.36 o 
   6  13   5      620.60      611.69    103.63 o 
   7  13   5      406.93      401.55    167.74 o 
  -9  14   5     4152.73     4199.32    337.81 o 
  -8  14   5       66.27      148.05    123.51 o 
  -7  14   5     1443.77     1443.31    110.75 o 
  -6  14   5     5938.17     5349.12    188.87 o 
  -5  14   5    10232.24     9659.56    226.50 o 
  -4  14   5     4861.15     4692.34    131.21 o 
  -3  14   5      106.38      143.71     51.92 o 
  -2  14   5      470.84      504.98     49.72 o 
  -1  14   5     3425.14     3537.84     96.48 o 
   0  14   5     7274.64     7195.74    108.30 o 
   1  14   5     8317.02     8321.57    109.22 o 
   2  14   5     1302.99     1498.62     79.10 o 
   3  14   5     4480.18     4587.97    114.26 o 
   4  14   5      987.11      937.93     85.11 o 
   5  14   5        3.78       19.24     70.71 o 
   6  14   5        5.21      -90.44     90.44 o 
   7  14   5      720.09      475.64    123.57 o 
  -9  15   5      777.94     1208.92    204.49 o 
  -8  15   5      764.25      907.10    193.03 o 
  -7  15   5        7.89       52.62     51.35 o 
  -6  15   5      150.42      275.69     95.25 o 
  -5  15   5       57.45      -44.44     65.87 o 
  -4  15   5      781.67      825.87     89.56 o 
  -3  15   5      638.07      698.00     53.39 o 
  -2  15   5     1701.61     1768.88     71.96 o 
  -1  15   5     6827.42     6642.03    129.69 o 
   0  15   5     5741.88     5471.33     99.36 o 
   1  15   5     1491.30     1545.63     53.86 o 
   2  15   5       46.93       77.81     48.97 o 
   3  15   5     5658.36     5491.53    137.34 o 
   4  15   5     2359.93     2367.11    112.17 o 
   5  15   5     1442.31     1489.95    103.34 o 
   6  15   5       78.43      148.23    106.38 o 
   7  15   5      115.43      252.66    161.54 o 
  -8  16   5       21.60      -98.97     98.97 o 
  -7  16   5      665.83      736.11    101.68 o 
  -6  16   5       10.23      126.46     88.03 o 
  -5  16   5     2588.43     2509.25    158.34 o 
  -4  16   5     2698.35     2979.24    230.25 o 
  -3  16   5      120.26       29.89     48.34 o 
  -2  16   5      169.73      215.26     50.00 o 
  -1  16   5      197.78      276.06     55.50 o 
   0  16   5     1757.17     1823.83     69.40 o 
   1  16   5     2987.83     3055.54     97.16 o 
   2  16   5      101.31      141.96     45.70 o 
   3  16   5     3200.73     3308.72    109.59 o 
   4  16   5     3301.05     3139.22    144.50 o 
   5  16   5      115.61       47.66     63.25 o 
   6  16   5      656.25      937.42    177.38 o 
   7  16   5      692.32      850.62    175.81 o 
  -9  17   5      975.95     1062.51    175.86 o 
  -8  17   5      817.99      650.26    165.22 o 
  -7  17   5      229.17      263.38    140.69 o 
  -6  17   5     2358.51     2311.62    169.32 o 
  -5  17   5     2443.16     2592.14    170.84 o 
  -4  17   5     1950.68     1893.78    112.75 o 
  -3  17   5     1885.37     1698.87     86.22 o 
  -2  17   5     3476.23     3397.01    108.37 o 
  -1  17   5    11241.39    11248.75    160.10 o 
   0  17   5     3698.22     3740.08    103.34 o 
   1  17   5      244.95      327.26     55.98 o 
   2  17   5      371.52      451.86     52.69 o 
   3  17   5      388.99      482.61     65.36 o 
   4  17   5     8359.21     8098.16    260.52 o 
   5  17   5     4696.64     4619.06    175.90 o 
   6  17   5     1691.63     1630.78    247.43 o 
  -8  18   5      289.93      484.22    146.41 o 
  -7  18   5      730.40      674.80    173.40 o 
  -6  18   5     2853.36     3124.18    187.96 o 
  -5  18   5     9555.04     9130.58    230.89 o 
  -4  18   5     3477.64     3455.68    137.07 o 
  -3  18   5        2.60      -50.52    153.36 o 
  -2  18   5     1958.12     1811.15    104.28 o 
  -1  18   5     4676.97     4738.35    127.71 o 
   0  18   5      270.92      388.80     55.33 o 
   1  18   5      829.71      904.32     85.34 o 
   2  18   5       13.53      109.38     82.41 o 
   3  18   5      474.82      541.30    106.99 o 
   4  18   5     1601.64     1609.42    146.48 o 
   5  18   5      685.21      878.57    193.44 o 
   6  18   5       68.25       72.73    125.39 o 
  -8  19   5     1966.81     2232.17    262.56 o 
  -7  19   5      539.75      850.66    183.22 o 
  -6  19   5      989.66      959.81    126.09 o 
  -5  19   5        0.59       59.35     84.35 o 
  -4  19   5     2729.50     3074.88    181.54 o 
  -3  19   5     1037.56     1084.24    123.09 o 
  -2  19   5       70.49      153.49     67.24 o 
  -1  19   5     2277.96     2309.48     98.51 o 
   0  19   5       78.92       47.26     45.83 o 
   1  19   5     1613.23     1745.36    107.83 o 
   2  19   5        6.67       37.23     65.41 o 
   3  19   5        8.23      -45.01     84.22 o 
   4  19   5      618.83      657.98    128.10 o 
   5  19   5      164.13      169.90    125.96 o 
   6  19   5       93.61      399.25    184.45 o 
  -8  20   5       16.62      143.14     76.07 o 
  -7  20   5      256.69      664.99    157.86 o 
  -6  20   5     2963.37     3125.36    288.73 o 
  -5  20   5     5759.54     5786.81    290.78 o 
  -4  20   5     6695.67     6727.02    318.18 o 
  -3  20   5     4399.20     4121.08    195.51 o 
  -2  20   5      661.44      636.17     81.58 o 
  -1  20   5       10.46       80.68     56.10 o 
   0  20   5     2596.69     2695.22     91.68 o 
   1  20   5     2563.41     2764.39    142.16 o 
   2  20   5     2743.54     2967.44    109.28 o 
   3  20   5     3068.88     3129.56    175.58 o 
   4  20   5      570.54      425.73    110.05 o 
   5  20   5       23.51      233.75    135.74 o 
   6  20   5      600.63      683.38    166.64 o 
  -7  21   5      260.61      747.60    139.87 o 
  -6  21   5      175.56      468.68    130.87 o 
  -5  21   5      679.18      708.04    113.66 o 
  -4  21   5      366.70      120.24    134.14 o 
  -3  21   5      816.43      935.07    238.02 o 
  -2  21   5     3267.21     3078.06    129.41 o 
  -1  21   5      976.13     1042.03    107.64 o 
   0  21   5     1814.48     2069.55     82.81 o 
   1  21   5     1133.93     1421.31    114.96 o 
   2  21   5      156.14      108.79     81.93 o 
   3  21   5     1803.50     1672.42    142.68 o 
   4  21   5     1793.40     1903.48    204.14 o 
   5  21   5     2896.94     2819.73    259.70 o 
   6  21   5     1316.76     1421.13    201.07 o 
  -8  22   5     1092.48     1304.62    187.31 o 
  -7  22   5       92.20      453.96    110.42 o 
  -6  22   5     1013.20     1442.85    206.94 o 
  -5  22   5      186.63      252.86     82.07 o 
  -4  22   5      240.37      148.87    131.69 o 
  -3  22   5       85.39       77.60     89.20 o 
  -2  22   5     7327.10     6857.28    203.86 o 
  -1  22   5     3453.81     3685.04    107.58 o 
   0  22   5      277.19      359.73     71.09 o 
   1  22   5     3250.73     3024.15    122.35 o 
   2  22   5     1578.94     1606.16    115.24 o 
   3  22   5     1519.10     1613.47    148.18 o 
   4  22   5       30.23       50.83    107.97 o 
   5  22   5      603.17      541.48    156.15 o 
  -7  23   5     1624.26     1568.81    224.93 o 
  -6  23   5      561.00      953.72    173.40 o 
  -5  23   5      369.08      530.03    147.23 o 
  -4  23   5      662.19      793.40    176.68 o 
  -3  23   5     1560.40     1897.00    354.99 o 
  -2  23   5     2445.03     2308.13    138.38 o 
  -1  23   5     1994.15     2119.55    102.87 o 
   0  23   5     1735.83     1785.49    100.11 o 
   1  23   5      917.83      960.49     86.62 o 
   2  23   5       53.07      154.07     73.70 o 
   3  23   5     1677.09     1820.29    190.80 o 
   4  23   5      915.08     1008.29    237.20 o 
   5  23   5     1182.76     1329.25    209.80 o 
  -6  24   5     3774.43     3798.53    296.91 o 
  -5  24   5      390.21      458.05    121.06 o 
  -4  24   5      196.58      157.86    110.42 o 
  -3  24   5     2383.49     2391.79    170.79 o 
  -2  24   5     1460.81     1380.24     98.79 o 
  -1  24   5     2709.60     2604.44    113.63 o 
   0  24   5      757.50      949.86     84.90 o 
   1  24   5     7542.99     7546.22    179.83 o 
   2  24   5     4665.57     4587.09    176.50 o 
   3  24   5        3.72       47.26     89.54 o 
   4  24   5        0.42      180.39    187.72 o 
   5  24   5       17.58      117.88    121.77 o 
  -6  25   5      580.12      900.55    161.13 o 
  -5  25   5       23.05      204.49     89.97 o 
  -4  25   5     2336.38     2082.48    235.57 o 
  -3  25   5     1383.09     1363.36    145.12 o 
  -2  25   5       41.45      -30.48     58.35 o 
  -1  25   5      131.44       72.13     59.67 o 
   0  25   5      868.11      836.52     82.30 o 
   1  25   5      588.72      626.92     79.71 o 
   2  25   5       61.75       46.35     82.92 o 
   3  25   5      980.32      960.65    137.56 o 
   4  25   5       11.69      -17.49    222.48 o 
  -5  26   5      786.92     1173.75    188.13 o 
  -4  26   5     1335.77     1773.30    221.66 o 
  -3  26   5     3080.20     3380.56    274.01 o 
  -2  26   5      206.96      308.27     71.48 o 
  -1  26   5        0.16      -28.32     51.26 o 
   0  26   5      570.36      629.98     79.32 o 
   1  26   5     3437.14     3287.12    148.40 o 
   2  26   5     4435.53     4216.73    199.56 o 
   3  26   5     1033.58     1142.73    138.11 o 
   4  26   5      645.03      853.66    159.94 o 
  -4  27   5       21.87      188.94     87.52 o 
  -3  27   5      867.73      810.58    156.23 o 
  -2  27   5     4219.55     4317.93    155.50 o 
  -1  27   5      408.42      403.55     68.75 o 
   0  27   5     1466.23     1381.38    109.96 o 
   1  27   5     1017.32     1072.97    108.26 o 
   2  27   5       71.23      250.45     99.61 o 
   3  27   5      213.16      284.60    132.27 o 
   4  27   5     1053.07     1173.87    141.48 o 
  -2  28   5      146.06      122.04     86.29 o 
  -1  28   5       32.24       -3.42     68.09 o 
   0  28   5       17.68       14.98     73.08 o 
   1  28   5        9.45      -38.64     70.72 o 
   2  28   5      354.84      309.19    107.49 o 
   3  28   5      569.23      740.94    123.30 o 
  -3  29   5     6354.43     5674.07    355.81 o 
  -2  29   5     5409.66     5065.91    202.52 o 
  -1  29   5      196.33      370.91     97.65 o 
   0  29   5        7.19       83.97     73.91 o 
   1  29   5       92.57       22.84     74.96 o 
   2  29   5       16.29      180.24     96.33 o 
   3  29   5      246.77      332.19    104.93 o 
  -3  30   5     3442.43     3595.68    305.09 o 
  -2  30   5        1.69      -17.55     89.95 o 
  -1  30   5      549.42      743.73    114.54 o 
   0  30   5      565.91      448.27     90.62 o 
   1  30   5     1203.40     1332.83    120.32 o 
   2  30   5     1065.31     1089.72    176.84 o 
  -3  31   5      179.84      212.67    152.14 o 
  -2  31   5       48.22       82.82     96.64 o 
  -1  31   5        0.18      142.93     91.45 o 
   0  31   5       53.11       62.72     88.95 o 
   1  31   5       39.22       29.16     90.21 o 
  -2  32   5      412.66      428.36    103.86 o 
  -1  32   5      116.75      213.77     91.52 o 
   0  32   5       61.83      114.12     89.66 o 
 -10   0   6     4465.75     4273.75    341.08 o 
  -9   0   6      733.14      659.26    176.68 o 
  -8   0   6      116.70      179.89     90.94 o 
  -7   0   6      233.82      336.77     75.89 o 
  -6   0   6     8351.97     8119.06    177.15 o 
  -5   0   6        6.95      -50.79     50.79 o 
  -4   0   6     1475.43     1624.20     72.06 o 
  -3   0   6    14851.63    14994.54    174.65 o 
  -2   0   6    11223.18    11792.48    145.48 o 
  -1   0   6      420.82      436.46     29.30 o 
   0   0   6       83.04       59.92     34.02 o 
   1   0   6     7273.96     7241.80     90.33 o 
   2   0   6    38104.26    38265.86    423.60 o 
   3   0   6     7233.92     7269.90    161.85 o 
   4   0   6     3226.41     3211.48    158.24 o 
   5   0   6     1459.79     1504.28    131.06 o 
   6   0   6       69.62      110.17    119.89 o 
   7   0   6      311.01      540.55    154.07 o 
 -10   1   6      151.25      323.19    116.73 o 
  -9   1   6       64.28       76.26     94.55 o 
  -8   1   6     2271.52     2273.56    161.51 o 
  -7   1   6     3676.69     3709.09    134.94 o 
  -6   1   6      839.72      966.18     62.64 o 
  -5   1   6      304.86      298.66     38.69 o 
  -4   1   6      309.26      373.85     32.86 o 
  -3   1   6      629.04      672.91     32.18 o 
  -2   1   6     5785.57     5780.33     74.03 o 
  -1   1   6     5262.88     5354.20     57.29 o 
   0   1   6     2903.85     2976.64     59.45 o 
   1   1   6     1346.23     1349.38     38.39 o 
   2   1   6      153.00      144.36     31.46 o 
   3   1   6     2068.44     2075.50     62.86 o 
   4   1   6     2548.61     2299.13     97.40 o 
   5   1   6      250.67      227.94     66.45 o 
   6   1   6     1123.54     1002.78    119.42 o 
   7   1   6      370.66      211.23     95.24 o 
 -10   2   6      233.43      118.70    102.29 o 
  -9   2   6       11.22      -62.16     82.66 o 
  -8   2   6      225.86      200.67    102.59 o 
  -7   2   6      143.92      102.13     66.11 o 
  -6   2   6      339.60      346.87     50.93 o 
  -5   2   6     1978.90     1900.98     60.18 o 
  -4   2   6     2632.78     2635.97     58.19 o 
  -3   2   6      159.94      159.94     25.95 o 
  -2   2   6     1043.70     1115.42     36.21 o 
  -1   2   6     2923.34     3010.41     58.02 o 
   0   2   6      479.66      600.02     30.58 o 
   1   2   6       79.26       51.46     22.93 o 
   2   2   6      531.51      508.66     37.12 o 
   3   2   6     2456.44     2332.82     65.24 o 
   4   2   6     1973.77     2071.12     92.93 o 
   5   2   6     1339.24     1251.98     87.19 o 
   6   2   6       26.15       85.50     84.36 o 
   7   2   6     1779.21     1851.64    148.07 o 
 -10   3   6       35.61      127.07    106.74 o 
  -9   3   6      480.02      464.58    116.34 o 
  -8   3   6     3449.65     3240.54    148.71 o 
  -7   3   6    13086.97    12833.37    237.98 o 
  -6   3   6    13696.37    13241.20    174.38 o 
  -5   3   6      740.87      741.62     46.10 o 
  -4   3   6       45.69       38.67     28.44 o 
  -3   3   6     4940.47     4854.28     70.23 o 
  -2   3   6    15437.09    15203.60    147.89 o 
  -1   3   6    15427.11    15638.04    154.64 o 
   0   3   6     1422.84     1305.49     33.48 o 
   1   3   6     4997.71     4997.17     71.91 o 
   2   3   6       70.23       56.52     31.52 o 
   3   3   6      384.26      377.27     45.93 o 
   4   3   6      761.59      698.28     70.55 o 
   5   3   6     4968.54     4814.05    139.53 o 
   6   3   6     3778.34     3980.73    177.44 o 
   7   3   6      231.11      321.42    102.59 o 
 -10   4   6      915.90      958.05    149.27 o 
  -9   4   6        2.76     -180.07    190.58 o 
  -8   4   6      519.84      483.07    100.17 o 
  -7   4   6     3060.30     2895.82    134.32 o 
  -6   4   6     1088.68     1105.91     76.14 o 
  -5   4   6     3768.54     3683.99     78.94 o 
  -4   4   6      868.38      893.82     43.58 o 
  -3   4   6     2449.19     2415.73     63.62 o 
  -2   4   6     6576.49     6564.66     78.92 o 
  -1   4   6     3494.92     3720.18     76.51 o 
   0   4   6       32.74       15.07     22.35 o 
   1   4   6     4833.65     4809.39     75.84 o 
   2   4   6     3415.65     3421.97     63.65 o 
   3   4   6      394.22      542.00     54.17 o 
   4   4   6      495.20      545.16     65.99 o 
   5   4   6       75.32      130.48     62.08 o 
   6   4   6      132.35       76.18    110.15 o 
   7   4   6       50.81       59.28     86.89 o 
 -10   5   6     1007.30      811.11    150.91 o 
  -9   5   6       21.80      179.13    134.14 o 
  -8   5   6      345.69      482.79     75.41 o 
  -7   5   6     1032.71     1184.88     88.50 o 
  -6   5   6      121.27      147.55     57.47 o 
  -5   5   6       12.32      -11.93     38.92 o 
  -4   5   6     1172.89     1203.50     50.09 o 
  -3   5   6       18.64       20.87     30.57 o 
  -2   5   6     4705.96     4605.54     66.96 o 
  -1   5   6      569.70      535.17     40.10 o 
   0   5   6       29.17       25.33     25.20 o 
   1   5   6     1000.27     1004.30     40.77 o 
   2   5   6       75.61      117.19     25.36 o 
   3   5   6        0.99      -42.02     42.02 o 
   4   5   6      229.82      304.39     60.91 o 
   5   5   6      421.19      451.81     70.19 o 
   6   5   6     1861.82     1693.65    135.32 o 
   7   5   6       89.84      119.30    119.24 o 
 -10   6   6     1242.81     1091.65    180.36 o 
  -9   6   6       22.07      -54.80    120.24 o 
  -8   6   6       51.11       94.67     50.11 o 
  -7   6   6      132.38      239.05     59.17 o 
  -6   6   6     8004.19     7660.57    175.45 o 
  -5   6   6    16678.48    16357.55    178.87 o 
  -4   6   6     5487.00     5338.98     90.11 o 
  -3   6   6     4791.81     4764.06    170.33 o 
  -2   6   6      103.59      124.24     26.43 o 
  -1   6   6     3635.47     3887.70     91.35 o 
   0   6   6     1077.65     1094.80     41.76 o 
   1   6   6       64.96       63.40     32.79 o 
   2   6   6     3421.31     3392.69     66.32 o 
   3   6   6     1013.66     1020.29     56.83 o 
   4   6   6     5459.24     5291.45    118.72 o 
   5   6   6     2903.64     2977.44    126.22 o 
   6   6   6      440.51      444.47     95.13 o 
   7   6   6     2713.39     2603.06    166.32 o 
 -10   7   6       12.57      233.11    132.51 o 
  -9   7   6       41.51       44.99    124.33 o 
  -8   7   6     3300.27     3450.41    183.86 o 
  -7   7   6     4643.22     4555.15    146.47 o 
  -6   7   6    11561.89    10947.58    210.46 o 
  -5   7   6     9364.42     9010.39    142.39 o 
  -4   7   6     1999.25     2012.85     64.50 o 
  -3   7   6    14387.07    14027.86    171.11 o 
  -2   7   6     6136.58     6125.71     89.75 o 
  -1   7   6    11117.92    11454.80    136.08 o 
   0   7   6     4100.27     4272.59     69.86 o 
   1   7   6      128.93      111.52     28.02 o 
   2   7   6        7.50      -21.25     40.07 o 
   3   7   6      368.03      397.37     43.96 o 
   4   7   6     1448.14     1437.84     72.90 o 
   5   7   6     4461.57     4227.41    133.50 o 
   6   7   6     1150.64     1153.29    121.77 o 
   7   7   6      870.03      948.87    138.48 o 
 -10   8   6      806.47      869.47    182.40 o 
  -9   8   6      441.14      388.52    168.50 o 
  -8   8   6      972.15     1122.63    120.12 o 
  -7   8   6       30.63        3.87    108.92 o 
  -6   8   6     9030.32     8451.16    187.05 o 
  -5   8   6     1258.79     1370.78     68.69 o 
  -4   8   6       27.48       40.12     39.76 o 
  -3   8   6     1741.10     1712.94     66.48 o 
  -2   8   6      143.64      191.16     31.17 o 
  -1   8   6      435.79      555.65     44.33 o 
   0   8   6      556.94      665.83     32.62 o 
   1   8   6       70.28       92.71     32.00 o 
   2   8   6      731.21      783.72     47.82 o 
   3   8   6        0.23       36.47     33.87 o 
   4   8   6      130.86       98.30     54.80 o 
   5   8   6      504.33      455.22     72.05 o 
   6   8   6        0.76       -2.50     75.21 o 
   7   8   6      329.81      415.46    101.38 o 
 -10   9   6      296.53      542.30    146.41 o 
  -9   9   6      898.86      931.64    218.39 o 
  -8   9   6     2623.97     2787.18    164.82 o 
  -7   9   6     4848.90     4949.20    155.28 o 
  -6   9   6     5005.08     4594.01    143.13 o 
  -5   9   6       99.61       70.67     46.81 o 
  -4   9   6      775.84      795.58     61.94 o 
  -3   9   6      997.93      978.37     55.02 o 
  -2   9   6    12936.38    12686.28    194.91 o 
  -1   9   6    18274.45    18499.79    170.56 o 
   0   9   6    23139.33    23271.57    167.00 o 
   1   9   6     4906.86     4934.60     83.08 o 
   2   9   6     1187.42     1229.29     54.98 o 
   3   9   6     4478.43     4334.76    108.65 o 
   4   9   6     5735.79     6116.93    127.39 o 
   5   9   6     4080.89     3990.21    133.15 o 
   6   9   6      779.60      795.12    111.59 o 
   7   9   6      283.55      522.71    122.68 o 
  -9  10   6     1686.49     1395.41    238.84 o 
  -8  10   6      115.15      307.18    183.63 o 
  -7  10   6      507.17      701.85    142.97 o 
  -6  10   6       14.41       53.99     60.45 o 
  -5  10   6     2421.23     2346.73     93.10 o 
  -4  10   6     1048.25     1133.91    100.71 o 
  -3  10   6      807.80      842.62     59.47 o 
  -2  10   6      231.32      194.67     38.27 o 
  -1  10   6     1521.43     1501.81     42.63 o 
   0  10   6     1646.47     1733.44     49.09 o 
   1  10   6      141.32      191.54     35.69 o 
   2  10   6     2252.03     2272.63     72.93 o 
   3  10   6     4679.29     4796.40    115.31 o 
   4  10   6     3699.94     3651.26    123.45 o 
   5  10   6      342.68      345.25     75.26 o 
   6  10   6      219.71      192.42     90.49 o 
   7  10   6      226.69      160.40     99.99 o 
  -9  11   6      264.46      449.87    159.50 o 
  -8  11   6       64.78      358.62     92.84 o 
  -7  11   6       91.24      299.04     69.38 o 
  -6  11   6        1.29      -33.52     48.99 o 
  -5  11   6      945.67      890.22    110.12 o 
  -4  11   6        0.61      -23.44     48.51 o 
  -3  11   6     2726.69     2638.05     62.05 o 
  -2  11   6     1037.99     1141.90     69.88 o 
  -1  11   6      168.78      169.93     36.52 o 
   0  11   6      362.24      378.34     33.24 o 
   1  11   6      581.74      562.66     45.45 o 
   2  11   6      185.99      236.61     50.15 o 
   3  11   6      465.52      546.15     58.62 o 
   4  11   6      390.03      358.45     51.96 o 
   5  11   6       59.22       88.34     73.37 o 
   6  11   6        6.83      -45.74     78.97 o 
   7  11   6      292.62      397.48    113.44 o 
  -9  12   6     3661.90     3593.22    323.91 o 
  -8  12   6      861.16     1012.46    117.88 o 
  -7  12   6     2494.67     2682.31    136.60 o 
  -6  12   6     1939.55     1934.14    104.34 o 
  -5  12   6    10254.52     9588.40    269.23 o 
  -4  12   6     5452.02     5269.84    128.20 o 
  -3  12   6       48.57       54.77     33.12 o 
  -2  12   6     1325.71     1306.75     51.85 o 
  -1  12   6     2530.33     2647.82     72.57 o 
   0  12   6     2454.92     2531.60     58.32 o 
   1  12   6     4184.33     4422.54     96.45 o 
   2  12   6     1699.11     1685.43     74.03 o 
   3  12   6     4436.22     4203.12    108.60 o 
   4  12   6     4730.25     4604.62    131.48 o 
   5  12   6      363.39      276.34     70.12 o 
   6  12   6      135.50      380.11     89.32 o 
   7  12   6      531.50      662.07    122.61 o 
  -9  13   6     1505.38     1823.19    253.56 o 
  -8  13   6     7134.22     6777.60    262.58 o 
  -7  13   6      749.69      834.67    137.35 o 
  -6  13   6      453.85      358.00     68.23 o 
  -5  13   6     2411.91     2369.20    148.46 o 
  -4  13   6       48.61       18.51     59.47 o 
  -3  13   6      990.45     1064.15     50.79 o 
  -2  13   6     1028.33     1141.42     62.78 o 
  -1  13   6    19105.59    19504.35    192.00 o 
   0  13   6    20952.93    20951.11    173.01 o 
   1  13   6     1354.57     1541.70     78.71 o 
   2  13   6     1178.45     1218.28     73.20 o 
   3  13   6     3552.83     3592.56    102.60 o 
   4  13   6     8056.79     8168.58    168.36 o 
   5  13   6     2397.24     2430.02    121.42 o 
   6  13   6      272.51      420.96    104.01 o 
   7  13   6      225.47      416.33    206.12 o 
  -9  14   6       24.87      243.75    113.69 o 
  -8  14   6      881.64     1087.81    136.60 o 
  -7  14   6     1385.99     1602.75    150.28 o 
  -6  14   6       88.55       30.38     77.23 o 
  -5  14   6        3.96      -64.98     69.16 o 
  -4  14   6     1341.29     1237.26     88.48 o 
  -3  14   6      211.25      127.73     51.25 o 
  -2  14   6     1575.99     1526.55     73.72 o 
  -1  14   6      471.98      462.55     40.55 o 
   0  14   6     2253.43     2315.41     71.13 o 
   1  14   6      229.80      283.49     43.71 o 
   2  14   6       92.95      212.33     48.07 o 
   3  14   6      241.68      337.67     54.66 o 
   4  14   6      314.02      304.44     70.28 o 
   5  14   6       65.54      111.57     97.26 o 
   6  14   6      279.13      353.29    148.63 o 
  -9  15   6      686.29      594.64    156.23 o 
  -8  15   6     2873.20     3092.64    314.09 o 
  -7  15   6      329.64      370.00     62.41 o 
  -6  15   6     1076.15     1200.64    131.22 o 
  -5  15   6     2779.82     2606.55    257.65 o 
  -4  15   6      532.98      536.73    134.96 o 
  -3  15   6     3204.67     3148.34    117.93 o 
  -2  15   6     1551.35     1575.91     72.43 o 
  -1  15   6     8664.09     8783.35    118.20 o 
   0  15   6     5104.89     5413.70    100.93 o 
   1  15   6      281.20      286.87     44.35 o 
   2  15   6      852.04      894.53     62.79 o 
   3  15   6       55.76      127.63     62.80 o 
   4  15   6     3739.81     3786.94    151.74 o 
   5  15   6     1964.78     1955.85    165.11 o 
   6  15   6     1263.08     1375.81    198.96 o 
  -9  16   6     1278.67     1487.02    228.21 o 
  -8  16   6        3.76        1.64    127.60 o 
  -7  16   6     1063.93     1066.32    109.76 o 
  -6  16   6     2589.69     2545.93    168.06 o 
  -5  16   6     5462.10     4989.27    210.73 o 
  -4  16   6     5540.24     5250.37    202.51 o 
  -3  16   6      555.11      634.01     99.70 o 
  -2  16   6      453.14      403.16     58.73 o 
  -1  16   6       33.19        9.80     37.16 o 
   0  16   6     1142.59     1187.12     66.91 o 
   1  16   6        6.18      -32.90     45.02 o 
   2  16   6      787.85      965.01     82.17 o 
   3  16   6     2656.69     3109.31    172.85 o 
   4  16   6     5506.62     5625.23    247.79 o 
   5  16   6     1149.82     1329.72    146.00 o 
   6  16   6      106.35     -124.56    124.56 o 
  -9  17   6       20.95      354.17     98.15 o 
  -8  17   6       14.96      416.33    146.41 o 
  -7  17   6       55.06       87.23     59.30 o 
  -6  17   6       32.18      -20.51    105.51 o 
  -5  17   6      451.12      594.02    104.46 o 
  -4  17   6      746.14      751.27    189.35 o 
  -3  17   6       78.59      179.45     85.12 o 
  -2  17   6      829.57      687.67     80.35 o 
  -1  17   6     1683.78     1707.55     71.71 o 
   0  17   6     1674.92     1774.70     92.28 o 
   1  17   6     1063.18     1214.24    154.80 o 
   2  17   6     1509.12     1561.58    131.73 o 
   3  17   6     2325.13     2064.09    154.34 o 
   4  17   6      854.68      869.45    128.77 o 
   5  17   6       85.92      -30.84     89.31 o 
   6  17   6      207.77      300.21    253.15 o 
  -8  18   6      212.02      361.53    128.42 o 
  -7  18   6      390.61      489.64     95.29 o 
  -6  18   6       42.45       93.30    117.78 o 
  -5  18   6     1570.42     1616.59    139.09 o 
  -4  18   6     7050.56     6471.56    361.53 o 
  -3  18   6     2531.13     2631.91    155.44 o 
  -2  18   6      136.10      118.17     66.24 o 
  -1  18   6      525.70      600.48     54.80 o 
   0  18   6     1037.29     1115.55     63.88 o 
   1  18   6      786.17      937.72     75.62 o 
   2  18   6       58.42       -8.07     68.50 o 
   3  18   6     3130.57     3297.27    180.51 o 
   4  18   6     1972.66     2164.11    165.23 o 
   5  18   6      182.85     -123.86    186.90 o 
   6  18   6       78.08      337.22    144.25 o 
  -8  19   6      992.16      979.90    186.49 o 
  -7  19   6     2488.03     2595.33    280.55 o 
  -6  19   6     7069.47     7029.41    266.76 o 
  -5  19   6     2700.53     2917.54    176.68 o 
  -4  19   6      659.61      818.76    180.77 o 
  -3  19   6     3530.61     3485.02    173.73 o 
  -2  19   6    13295.21    13026.75    233.86 o 
  -1  19   6    11855.66    12051.42    202.14 o 
   0  19   6     4497.50     4620.83    141.24 o 
   1  19   6     2752.92     2892.85    135.38 o 
   2  19   6        0.22      -66.26     66.26 o 
   3  19   6     1686.51     1684.27    146.15 o 
   4  19   6     3521.73     3618.74    197.94 o 
   5  19   6     2999.03     3168.67    254.99 o 
   6  19   6     1739.47     2146.20    226.13 o 
  -8  20   6      147.84      431.87    116.15 o 
  -7  20   6      250.35      469.50    137.41 o 
  -6  20   6     1048.21      932.51    119.85 o 
  -5  20   6     1011.35      863.01    117.05 o 
  -4  20   6      463.85      402.43    148.05 o 
  -3  20   6      609.88      550.16    105.04 o 
  -2  20   6     1499.98     1556.21    114.30 o 
  -1  20   6     2692.67     2901.01     91.47 o 
   0  20   6     1089.64     1097.28     84.02 o 
   1  20   6     1841.78     1988.13    143.21 o 
   2  20   6       72.48       49.63     72.96 o 
   3  20   6       10.04      129.37     90.09 o 
   4  20   6      426.22      331.96    139.80 o 
   5  20   6     1745.54     2163.67    228.44 o 
  -8  21   6     3017.51     3495.07    295.28 o 
  -7  21   6     2059.28     2237.89    265.83 o 
  -6  21   6      577.05      728.79    172.59 o 
  -5  21   6      301.71      369.66     87.11 o 
  -4  21   6     1075.08     1227.73    205.30 o 
  -3  21   6      644.92      782.74    116.55 o 
  -2  21   6      319.33      283.22     75.51 o 
  -1  21   6     3416.19     3268.02    115.48 o 
   0  21   6     4086.16     3833.28    126.55 o 
   1  21   6      369.98      337.76     71.56 o 
   2  21   6       60.99       82.58     72.98 o 
   3  21   6        0.13      -54.24     92.98 o 
   4  21   6     1076.88     1171.58    208.17 o 
   5  21   6     1142.26     1114.00    188.26 o 
  -7  22   6      166.95      584.01    145.59 o 
  -6  22   6     1532.90     1554.91    220.84 o 
  -5  22   6     1191.54     1140.06    208.98 o 
  -4  22   6     1741.42     2164.28    247.02 o 
  -3  22   6     2067.47     1994.50    372.57 o 
  -2  22   6     1461.04     1645.99    107.79 o 
  -1  22   6      282.46      326.46     65.84 o 
   0  22   6      162.66      147.05     90.94 o 
   1  22   6     4381.58     4161.26    137.92 o 
   2  22   6     5303.37     4755.37    173.37 o 
   3  22   6     1455.96     1507.39    120.39 o 
   4  22   6      814.79      946.96    171.80 o 
   5  22   6       23.18      159.52    127.35 o 
  -7  23   6      133.54      162.77     77.70 o 
  -6  23   6      597.46      589.74    152.96 o 
  -5  23   6      448.07      495.67    148.05 o 
  -4  23   6      290.88      244.56    136.60 o 
  -3  23   6       11.70        6.80     91.64 o 
  -2  23   6     2022.40     2192.13    104.16 o 
  -1  23   6     3268.44     3071.27    119.58 o 
   0  23   6     1245.43     1381.46    110.66 o 
   1  23   6     1487.17     1545.97    100.18 o 
   2  23   6      388.54      600.86     90.23 o 
   3  23   6     2306.50     2318.68    166.03 o 
   4  23   6      777.63      917.87    215.12 o 
  -7  24   6       64.07      129.23     80.16 o 
  -6  24   6      480.87      914.46    164.41 o 
  -5  24   6      278.86      434.33    134.96 o 
  -4  24   6     2080.75     2658.31    251.93 o 
  -3  24   6     1476.72     1289.27    139.93 o 
  -2  24   6     2182.44     2263.36    116.55 o 
  -1  24   6      971.93      974.02     85.04 o 
   0  24   6     1905.70     1888.00    104.15 o 
   1  24   6     4509.13     4343.08    144.82 o 
   2  24   6     2658.59     2755.14    155.13 o 
   3  24   6     1909.65     2199.09    166.92 o 
   4  24   6      141.18      166.56    130.00 o 
  -6  25   6     1756.34     1762.67    229.84 o 
  -5  25   6       86.67      354.17    113.69 o 
  -4  25   6       45.02      444.96    131.69 o 
  -3  25   6     1440.22     1638.92    156.08 o 
  -2  25   6     2966.90     2933.81    132.58 o 
  -1  25   6     2827.65     2813.15    142.84 o 
   0  25   6     1577.82     1511.48     97.43 o 
   1  25   6     1503.87     1315.16     97.80 o 
   2  25   6       37.21      -20.12     88.81 o 
   3  25   6     1828.03     1786.81    263.45 o 
   4  25   6      606.17      809.54    128.06 o 
  -6  26   6     1259.44     1730.77    229.84 o 
  -4  26   6       78.80      258.47    106.33 o 
  -3  26   6      180.31      140.98    219.62 o 
  -2  26   6       46.14      104.97     67.06 o 
  -1  26   6      296.40      435.51     68.22 o 
   0  26   6        0.29       22.28     59.24 o 
   1  26   6      229.41      121.24     61.48 o 
   2  26   6     2525.34     2656.36    238.94 o 
   3  26   6      702.79      992.95    134.63 o 
  -5  27   6        4.86      370.53    111.24 o 
  -4  27   6      630.10      439.24    118.60 o 
  -3  27   6     1697.49     1714.39    161.07 o 
  -2  27   6     1248.49     1257.40    103.23 o 
  -1  27   6       25.72       28.89     55.41 o 
   0  27   6       59.12       23.57     58.33 o 
   1  27   6       18.65      -22.18     82.89 o 
   2  27   6      167.13       67.08     94.55 o 
   3  27   6      291.89      203.69    102.72 o 
  -3  28   6     5604.13     5310.03    256.59 o 
  -2  28   6     1425.29     1513.51    109.91 o 
  -1  28   6       56.12       86.08    122.66 o 
   0  28   6       98.04      184.90     77.97 o 
   1  28   6     1538.93     1467.82    146.81 o 
   2  28   6     4167.02     4342.49    354.53 o 
  -3  29   6     1413.45     1378.23    215.12 o 
  -2  29   6     2743.79     2643.88    156.08 o 
  -1  29   6      297.36      335.34     87.10 o 
   0  29   6       28.11       13.63     74.46 o 
   1  29   6      283.80      234.65    102.42 o 
   2  29   6       19.32        4.79    112.37 o 
  -3  30   6      464.03      381.16    159.50 o 
  -2  30   6      197.36      110.27     83.17 o 
  -1  30   6      335.65      411.17    101.06 o 
   0  30   6      329.28      227.57     84.01 o 
   1  30   6      985.46      984.08    130.37 o 
  -3  31   6      966.10      772.96    179.95 o 
  -2  31   6     4013.24     4011.82    199.88 o 
  -1  31   6     1400.11     1352.40    151.81 o 
   0  31   6      558.79      441.22     91.17 o 
 -10   1   7      122.88       -5.12    174.63 o 
  -9   1   7     2011.82     1932.02    174.53 o 
  -8   1   7     3113.88     3096.22    115.12 o 
  -7   1   7     7043.20     6703.11    139.59 o 
  -6   1   7     8677.20     8209.97    134.05 o 
  -5   1   7       42.14       60.66     34.26 o 
  -4   1   7     2723.18     2796.58     59.92 o 
  -3   1   7     2030.03     2099.28     59.07 o 
  -2   1   7    18401.53    18908.06    149.91 o 
  -1   1   7     8976.90     8964.79    103.50 o 
   0   1   7      174.42      192.30     29.23 o 
   1   1   7     1098.41     1081.99     51.28 o 
   2   1   7       69.28       64.64     38.58 o 
   3   1   7     3653.86     3557.60     92.96 o 
   4   1   7      768.19      647.26     70.18 o 
   5   1   7      442.42      426.54     70.83 o 
   6   1   7     2081.18     2191.25    148.98 o 
   7   1   7     1066.89     1014.94    124.34 o 
 -10   2   7     1688.69     2052.28    182.70 o 
  -9   2   7      162.99       98.65    182.40 o 
  -8   2   7        5.74       17.61     62.94 o 
  -7   2   7       52.88       46.08     46.57 o 
  -6   2   7      283.05      290.71     55.98 o 
  -5   2   7       30.27       22.73     34.60 o 
  -4   2   7        5.31        3.26     28.06 o 
  -3   2   7     5898.76     5906.70     81.99 o 
  -2   2   7    17138.29    17352.17    162.71 o 
  -1   2   7     2232.89     2113.66     54.35 o 
   0   2   7      221.84      185.43     40.74 o 
   1   2   7    11782.40    11848.72    105.21 o 
   2   2   7    20118.10    20173.72    200.25 o 
   3   2   7    10483.20    10454.58    148.60 o 
   4   2   7     1249.37     1261.20     82.13 o 
   5   2   7       11.32      125.97     59.75 o 
   6   2   7      800.81      695.21    109.13 o 
   7   2   7      500.87      561.67    111.85 o 
 -10   3   7      427.36      278.64    102.65 o 
  -9   3   7        5.95      -77.89     77.89 o 
  -8   3   7     1907.05     1805.46    122.23 o 
  -7   3   7      452.62      519.57     70.56 o 
  -6   3   7      271.89      260.90     45.79 o 
  -5   3   7      129.81       73.64     36.04 o 
  -4   3   7     1100.28     1193.52     43.36 o 
  -3   3   7      333.54      322.59     36.89 o 
  -2   3   7     3267.03     3582.25     73.07 o 
  -1   3   7        5.79       11.31     22.26 o 
   0   3   7      678.41      718.66     46.74 o 
   1   3   7      201.45      202.56     28.85 o 
   2   3   7       65.93       58.89     25.61 o 
   3   3   7      729.17      816.45     62.04 o 
   4   3   7       48.23      -43.46     55.78 o 
   5   3   7        2.18       89.97     57.21 o 
   6   3   7        3.97      -12.56     87.25 o 
   7   3   7      264.56      247.44     88.27 o 
 -10   4   7     1201.76     1294.04    161.56 o 
  -9   4   7       11.50      -17.52     90.45 o 
  -8   4   7      150.98      211.24     62.93 o 
  -7   4   7     4091.09     3800.26    143.09 o 
  -6   4   7     1387.31     1451.98     78.97 o 
  -5   4   7     2566.36     2455.12     77.29 o 
  -4   4   7     2899.75     2763.47     63.59 o 
  -3   4   7    23496.42    23705.30    215.04 o 
  -2   4   7     4376.78     4383.32     99.07 o 
  -1   4   7     1535.31     1772.92     74.82 o 
   0   4   7      920.58      968.62     51.00 o 
   1   4   7      172.12      158.61     29.58 o 
   2   4   7     4676.27     4685.59     98.84 o 
   3   4   7     6607.95     6404.76    124.08 o 
   4   4   7     1705.56     1638.08     89.50 o 
   5   4   7     1743.58     1757.20     99.00 o 
   6   4   7       70.88      169.44     90.04 o 
   7   4   7     1224.98     1187.87    128.15 o 
 -10   5   7       11.91       37.03     87.63 o 
  -9   5   7      748.95      960.26    206.12 o 
  -8   5   7     2985.70     3337.49    150.20 o 
  -7   5   7     7904.21     7739.38    257.25 o 
  -6   5   7     7856.13     7310.06    193.50 o 
  -5   5   7      576.01      611.38     54.46 o 
  -4   5   7      481.44      485.19     38.16 o 
  -3   5   7     6762.31     6864.40    104.44 o 
  -2   5   7    18194.83    17874.92    214.54 o 
  -1   5   7     6355.83     6454.19    126.95 o 
   0   5   7      259.41      265.27     31.66 o 
   1   5   7      718.15      708.19     42.64 o 
   2   5   7      137.95      174.37     46.74 o 
   3   5   7      428.59      410.19     50.83 o 
   4   5   7      855.36      785.61     72.52 o 
   5   5   7      459.84      417.79     68.22 o 
   6   5   7     2402.49     2148.87    149.63 o 
   7   5   7     1393.16     1538.04    149.35 o 
 -10   6   7      268.25      191.71    146.00 o 
  -9   6   7       65.72      159.50    146.41 o 
  -8   6   7      481.79      680.47    155.76 o 
  -7   6   7       41.99       32.00     50.00 o 
  -6   6   7      612.46      618.35     72.37 o 
  -5   6   7     2300.34     2288.45     81.17 o 
  -4   6   7     1585.77     1525.92     70.21 o 
  -3   6   7     3231.83     3137.17     79.54 o 
  -2   6   7      209.41      214.43     50.90 o 
  -1   6   7     5724.47     5628.65    132.24 o 
   0   6   7        1.15      -12.13     28.53 o 
   1   6   7     4551.73     4486.72     80.04 o 
   2   6   7      209.06      260.42     44.71 o 
   3   6   7     1231.33     1195.67     63.36 o 
   4   6   7     1560.17     1512.44     88.27 o 
   5   6   7     1039.23     1164.13     85.63 o 
   6   6   7      710.15      711.46    198.06 o 
   7   6   7       39.95      223.36    103.07 o 
 -10   7   7     1234.85     1532.01    234.75 o 
  -9   7   7     1015.24     1239.18    218.39 o 
  -8   7   7      506.63      633.96    138.63 o 
  -7   7   7     1409.63     1390.91     94.33 o 
  -6   7   7       75.55      141.47     53.34 o 
  -5   7   7        0.69      -40.40     40.40 o 
  -4   7   7       57.83       56.59     45.12 o 
  -3   7   7      690.95      617.66     47.75 o 
  -2   7   7     4276.84     4113.97    104.81 o 
  -1   7   7     8082.75     8212.42    184.02 o 
   0   7   7     4029.23     4102.66     83.62 o 
   1   7   7     1142.00     1312.29     71.48 o 
   2   7   7        3.29        1.18     35.58 o 
   3   7   7      924.69      877.91     59.11 o 
   4   7   7     1262.74     1178.84     82.76 o 
   5   7   7     2186.92     2041.01    138.63 o 
   6   7   7      838.37      857.55    115.40 o 
   7   7   7      438.95      517.59     97.44 o 
 -10   8   7       40.88      -83.43     83.43 o 
  -9   8   7      747.52      642.90    193.03 o 
  -8   8   7      468.41      603.92     75.45 o 
  -7   8   7      196.50      228.76     56.50 o 
  -6   8   7       88.90       30.98     56.08 o 
  -5   8   7     1501.83     1489.76     69.12 o 
  -4   8   7     7765.06     7729.69    139.62 o 
  -3   8   7     6165.62     6021.02    111.45 o 
  -2   8   7     9238.24     9196.99    148.33 o 
  -1   8   7       72.75       97.60     48.92 o 
   0   8   7       38.58       65.60     39.93 o 
   1   8   7     6294.98     6269.62    118.74 o 
   2   8   7     3680.20     3701.75     86.63 o 
   3   8   7     7409.51     7027.85    114.81 o 
   4   8   7     8513.87     8150.83    177.29 o 
   5   8   7     1141.62     1273.06    209.20 o 
   6   8   7      474.60      505.32    101.16 o 
  -9   9   7       38.80      -72.80    121.87 o 
  -8   9   7     1023.44     1522.96    215.94 o 
  -7   9   7      850.85      808.51     80.39 o 
  -6   9   7     1727.81     1663.77     94.76 o 
  -5   9   7     2148.70     2177.75     87.81 o 
  -4   9   7      794.07      783.34     53.26 o 
  -3   9   7    15963.89    15857.84    208.64 o 
  -2   9   7     2118.58     2235.30     84.97 o 
  -1   9   7      213.72      174.52     43.93 o 
   0   9   7        2.05       29.29     37.21 o 
   1   9   7     1365.62     1409.57     58.49 o 
   2   9   7     1307.10     1282.11     64.42 o 
   3   9   7     1977.64     2107.90     76.68 o 
   4   9   7       54.25      -26.00     84.93 o 
   5   9   7      815.04      859.03    106.85 o 
   6   9   7      320.69      370.73     97.28 o 
  -9  10   7     1707.08     1975.33    264.20 o 
  -8  10   7     1088.23     1341.46    131.11 o 
  -7  10   7       49.53       64.82     44.08 o 
  -6  10   7     4606.90     4391.35    139.69 o 
  -5  10   7     1409.54     1458.33     99.26 o 
  -4  10   7     1615.36     1633.57     72.45 o 
  -3  10   7     2289.33     2236.55     81.48 o 
  -2  10   7     2967.28     3031.53     86.76 o 
  -1  10   7     1711.73     1763.49     45.75 o 
   0  10   7      413.34      412.02     39.03 o 
   1  10   7      333.17      409.22     47.40 o 
   2  10   7     1505.68     1746.23     71.50 o 
   3  10   7     1629.55     1750.96     83.68 o 
   4  10   7      472.16      434.87     65.78 o 
   5  10   7      137.05       94.89     77.98 o 
   6  10   7        7.65       79.78     77.57 o 
  -9  11   7     1464.18     1621.98    249.47 o 
  -8  11   7     9247.09     9556.20    547.61 o 
  -7  11   7     4103.33     4027.86    161.87 o 
  -6  11   7      489.04      648.70     72.94 o 
  -5  11   7     1068.72     1370.35    155.84 o 
  -4  11   7      181.64      150.05     42.88 o 
  -3  11   7      930.96      918.84     61.02 o 
  -2  11   7     1022.47     1078.42     58.18 o 
  -1  11   7    11095.07    11323.77    116.32 o 
   0  11   7    13623.46    13720.08    140.98 o 
   1  11   7     3234.50     3344.45     87.73 o 
   2  11   7      238.39      245.76     49.20 o 
   3  11   7      691.10      680.87     65.09 o 
   4  11   7     4778.86     4340.76    146.69 o 
   5  11   7     1575.86     1705.11    161.86 o 
   6  11   7      403.64      414.05     96.88 o 
  -9  12   7      606.19      680.53    195.49 o 
  -8  12   7      199.67      260.42     56.11 o 
  -7  12   7       20.73      101.91     50.20 o 
  -6  12   7       18.98      -37.01     59.33 o 
  -5  12   7       46.46       55.38     57.23 o 
  -4  12   7      659.63      664.95     52.34 o 
  -3  12   7       12.10      107.77     63.86 o 
  -2  12   7       26.68       12.14     37.51 o 
  -1  12   7     1704.12     1683.03     50.35 o 
   0  12   7      439.95      559.24     38.35 o 
   1  12   7     2496.63     2586.82     78.19 o 
   2  12   7     2084.52     2055.74    107.71 o 
   3  12   7     1136.71     1075.55     80.68 o 
   4  12   7     1092.37     1100.74     92.46 o 
   5  12   7        0.52      -39.11     91.85 o 
   6  12   7      221.60      184.14    107.39 o 
  -9  13   7       88.49      408.97    144.78 o 
  -8  13   7       64.45      130.05    146.41 o 
  -7  13   7      730.95      969.13    125.48 o 
  -6  13   7      334.29      323.89     71.21 o 
  -5  13   7      111.90       84.40    116.56 o 
  -4  13   7     2093.44     2042.56     81.50 o 
  -3  13   7        0.76      -36.82     36.82 o 
  -2  13   7     1192.43     1210.39     75.89 o 
  -1  13   7     4604.37     4587.31     79.04 o 
   0  13   7     3260.89     3313.80     68.81 o 
   1  13   7      970.34      968.35     55.63 o 
   2  13   7        1.35      -48.14     48.14 o 
   3  13   7      244.40      210.06     71.80 o 
   4  13   7     1375.13     1394.62    111.96 o 
   5  13   7     1438.12     1179.51    188.94 o 
   6  13   7      225.71      188.38    106.85 o 
  -9  14   7     3555.10     3173.62    300.18 o 
  -8  14   7      579.79      842.34    236.79 o 
  -7  14   7      188.53      520.11     88.67 o 
  -6  14   7     1965.05     2016.85    123.35 o 
  -5  14   7     3680.83     3636.07    195.90 o 
  -4  14   7     8836.50     8745.67    180.01 o 
  -3  14   7     1657.02     1614.70     72.51 o 
  -2  14   7      102.15       66.13     44.62 o 
  -1  14   7       97.46       66.53     46.88 o 
   0  14   7     1649.92     1628.97     54.52 o 
   1  14   7     6527.85     6682.18    117.36 o 
   2  14   7     3719.13     3664.26    114.47 o 
   3  14   7     7452.56     7087.93    189.36 o 
   4  14   7     3874.75     3572.21    191.23 o 
   5  14   7      288.00      204.88    106.13 o 
   6  14   7       55.05        5.08    119.47 o 
  -9  15   7     1017.34     1122.22    197.94 o 
  -8  15   7     2268.75     2316.24    195.90 o 
  -7  15   7     1337.42     1527.07    248.89 o 
  -6  15   7       58.04       88.01     50.39 o 
  -5  15   7      129.10      169.82     79.75 o 
  -4  15   7       47.40      100.23     65.64 o 
  -3  15   7      875.79      889.50     62.22 o 
  -2  15   7       21.30       49.12     51.10 o 
  -1  15   7      218.24      315.32     43.34 o 
   0  15   7     3907.46     3910.04     93.91 o 
   1  15   7      370.95      403.90     76.63 o 
   2  15   7       86.36       55.83     70.73 o 
   3  15   7      339.42      406.34    108.36 o 
   4  15   7     1366.09     1381.81    237.25 o 
   5  15   7       33.36      -73.20     89.92 o 
   6  15   7      248.15      326.35    148.63 o 
  -9  16   7      576.22      664.17    155.41 o 
  -8  16   7      391.17      718.11     97.95 o 
  -7  16   7       34.18       77.67    143.55 o 
  -6  16   7      555.81      689.74    106.33 o 
  -5  16   7      352.83      484.01     92.76 o 
  -4  16   7     6293.93     6306.48    182.35 o 
  -3  16   7      196.50      221.54     81.13 o 
  -2  16   7       22.22      -22.50     68.98 o 
  -1  16   7      397.18      392.35     43.92 o 
   0  16   7     1471.93     1472.18     81.97 o 
   1  16   7      442.44      452.94     79.21 o 
   2  16   7       60.70       44.18     71.20 o 
   3  16   7       36.46       94.19     86.56 o 
   4  16   7     1716.45     1423.51    147.37 o 
   5  16   7       62.41      -86.62     86.62 o 
   6  16   7        1.13     -156.23    156.23 o 
  -8  17   7     2683.45     3003.92    249.06 o 
  -7  17   7     1087.68     1141.71    130.69 o 
  -6  17   7     1646.95     1794.42    142.87 o 
  -5  17   7     5482.64     5099.91    209.28 o 
  -4  17   7       53.11       92.93     59.40 o 
  -3  17   7     5027.78     5017.52    185.57 o 
  -2  17   7     4254.71     4005.02    153.04 o 
  -1  17   7     6014.65     6298.12    135.93 o 
   0  17   7     3235.14     3285.74    112.79 o 
   1  17   7      946.96     1106.49     98.97 o 
   2  17   7       27.41      -65.87     65.87 o 
   3  17   7        2.56      -34.28     87.07 o 
   4  17   7     1097.01     1012.39    135.82 o 
   5  17   7     3071.97     3155.12    308.58 o 
  -8  18   7      514.22      652.66    117.78 o 
  -7  18   7      208.77      381.12     79.77 o 
  -6  18   7       87.73     -106.33    106.33 o 
  -5  18   7     2631.44     2341.40    155.32 o 
  -4  18   7     5557.39     5414.52    161.75 o 
  -3  18   7     2448.01     2545.81    152.45 o 
  -2  18   7       76.26       79.76     63.30 o 
  -1  18   7      239.86      223.93     57.31 o 
   0  18   7        7.29       73.82     54.99 o 
   1  18   7      967.50      977.04     95.99 o 
   2  18   7      400.84      484.40    125.21 o 
   3  18   7     1924.59     2015.04    165.90 o 
   4  18   7     2967.50     2834.06    188.53 o 
   5  18   7      919.69      952.87    178.71 o 
  -8  19   7      763.56     1135.30    194.67 o 
  -7  19   7      559.06      762.33    224.12 o 
  -6  19   7       16.88      144.78    127.60 o 
  -5  19   7      466.95      414.70    158.68 o 
  -4  19   7      107.75       49.90    133.32 o 
  -3  19   7      843.97      876.96    113.26 o 
  -2  19   7        0.10        3.03     60.35 o 
  -1  19   7      240.53      205.05     57.66 o 
   0  19   7     1393.04     1435.55     88.28 o 
   1  19   7      244.50      206.32     75.58 o 
   2  19   7      229.07      276.53     80.59 o 
   3  19   7      351.84      368.90    116.41 o 
   4  19   7      284.03        7.40     96.58 o 
   5  19   7      713.31      727.25    181.88 o 
  -8  20   7      329.08      398.34    116.97 o 
  -7  20   7      306.06      305.62     66.93 o 
  -6  20   7      379.44      171.77    124.33 o 
  -5  20   7      946.64      409.79    163.59 o 
  -4  20   7     7361.71     6807.74    390.16 o 
  -3  20   7     2867.85     2982.07    268.69 o 
  -2  20   7     1907.85     1758.74    106.82 o 
  -1  20   7     2440.00     2296.85    101.40 o 
   0  20   7      464.97      365.32     67.97 o 
   1  20   7     1369.18     1325.86    107.23 o 
   2  20   7     1684.54     1909.47    125.08 o 
   3  20   7     4355.98     4212.60    169.82 o 
   4  20   7     1381.07     1532.11    158.44 o 
   5  20   7      109.75      388.07    146.30 o 
  -7  21   7     1147.77     1382.32    223.30 o 
  -6  21   7     1688.56     1805.20    245.38 o 
  -5  21   7       24.49      -99.79     99.79 o 
  -4  21   7      431.24      384.43    152.14 o 
  -3  21   7      394.49      316.68     99.56 o 
  -2  21   7     3743.37     3882.15    122.75 o 
  -1  21   7     3153.64     3294.45    122.38 o 
   0  21   7      377.62      562.11     72.89 o 
   1  21   7      371.44      453.75     97.52 o 
   2  21   7      122.81      179.44     75.00 o 
   3  21   7      867.66     1023.52    134.90 o 
   4  21   7      180.91       33.02    124.27 o 
  -7  22   7     2291.89     2611.69    287.92 o 
  -6  22   7      267.32      293.64    135.78 o 
  -5  22   7       76.98      206.94    120.24 o 
  -4  22   7      318.24      611.00    175.04 o 
  -3  22   7       71.47      203.77     92.53 o 
  -2  22   7      297.03      228.87     62.37 o 
  -1  22   7      924.59      986.18     80.98 o 
   0  22   7      520.19      456.37     72.37 o 
   1  22   7     2735.82     2587.35    184.47 o 
   2  22   7      750.91      721.05     97.65 o 
   3  22   7      324.93      197.37    123.73 o 
   4  22   7       71.21     -169.16    281.78 o 
  -7  23   7     4304.48     4866.76    348.44 o 
  -6  23   7     1153.68     1198.29    210.21 o 
  -5  23   7        0.61      200.40    115.33 o 
  -4  23   7        2.27      -67.89     95.70 o 
  -3  23   7      202.75      200.85     92.45 o 
  -2  23   7      853.43      876.02     79.63 o 
  -1  23   7     1847.81     1932.68    100.68 o 
   0  23   7     3435.39     3408.27    127.84 o 
   1  23   7     1599.60     1626.40    118.93 o 
   2  23   7      357.78      426.84     87.63 o 
   3  23   7      194.09      136.12     81.30 o 
   4  23   7      534.56      550.29    125.63 o 
  -7  24   7        4.35      179.13     74.43 o 
  -6  24   7      853.88     1350.42    213.48 o 
  -5  24   7      594.38      921.00    188.94 o 
  -4  24   7      149.43      311.64    129.23 o 
  -3  24   7      311.54      451.92    108.11 o 
  -2  24   7     2165.70     2194.79    105.68 o 
  -1  24   7       31.57       13.51     55.22 o 
   0  24   7       20.41        1.65     56.50 o 
   1  24   7     1471.01     1275.67    113.11 o 
   2  24   7     6766.75     6831.43    213.70 o 
   3  24   7     4746.12     5096.91    229.79 o 
  -6  25   7       83.43      445.78    113.69 o 
  -5  25   7     1801.65     1689.05    235.57 o 
  -4  25   7      287.99      280.55    137.41 o 
  -3  25   7        4.97      -10.52     77.23 o 
  -2  25   7        7.68      -61.63     61.63 o 
  -1  25   7       21.00       -6.28     55.68 o 
   0  25   7      381.34      444.25     74.02 o 
   1  25   7       32.37      -83.90     83.90 o 
   2  25   7      445.68      581.14    120.04 o 
   3  25   7     1211.22     1130.13    143.34 o 
  -6  26   7      465.75      562.74    134.14 o 
  -5  26   7     2179.30     2215.81    258.47 o 
  -4  26   7      960.00      987.26    180.77 o 
  -3  26   7     1275.72     1434.22    195.08 o 
  -2  26   7     1933.15     2010.53    187.83 o 
  -1  26   7        9.02       54.97     58.54 o 
   0  26   7      956.20      878.99     88.05 o 
   1  26   7     1223.59     1245.73    156.43 o 
   2  26   7     4525.09     4752.82    276.40 o 
   3  26   7     1436.74     1460.70    152.38 o 
  -5  27   7      150.95      246.20     98.97 o 
  -4  27   7     1161.64     1123.85    185.67 o 
  -3  27   7      906.42     1125.61    301.41 o 
  -2  27   7     2914.59     3089.95    167.78 o 
  -1  27   7      988.22     1129.09    107.43 o 
   0  27   7       43.00      115.97     64.25 o 
   1  27   7      721.64      770.35    124.09 o 
   2  27   7       13.89        0.32    154.35 o 
  -5  28   7       48.50       72.80     78.52 o 
  -4  28   7      114.59      309.18    110.42 o 
  -3  28   7        0.08      149.66     76.07 o 
  -2  28   7      414.80      539.06    134.17 o 
  -1  28   7      680.95      714.08     85.52 o 
   0  28   7      463.23      521.07     97.06 o 
   1  28   7      408.72      312.77    104.38 o 
   2  28   7      565.29      577.62    213.65 o 
  -3  29   7      695.55     1012.61    202.03 o 
  -2  29   7     3297.34     3580.62    218.48 o 
  -1  29   7     1536.67     1500.13    118.78 o 
   0  29   7      247.53      375.55     89.05 o 
   1  29   7      626.39      676.49    123.12 o 
  -3  30   7     1821.69     1887.81    261.74 o 
  -2  30   7     1518.29     1352.06    224.93 o 
  -1  30   7        2.68      -46.36     82.67 o 
   0  30   7      257.63      336.22     85.48 o 
 -10   0   8     5624.25     5673.25    384.43 o 
  -9   0   8     3012.40     2540.53    275.65 o 
  -8   0   8     1366.36     1455.08    111.44 o 
  -7   0   8     1073.18      985.20     96.27 o 
  -6   0   8     2549.84     2502.40    106.71 o 
  -5   0   8      223.03      192.02     56.15 o 
  -4   0   8      722.11      710.78     55.78 o 
  -3   0   8     4017.10     4088.36    105.52 o 
  -2   0   8     4680.03     4590.39     98.90 o 
  -1   0   8     8057.03     7979.73    180.62 o 
   0   0   8     3083.91     3173.70     93.75 o 
   1   0   8     5144.70     5102.46    132.86 o 
   2   0   8    14338.08    14438.80    334.46 o 
   3   0   8    15341.00    14879.92    384.21 o 
   4   0   8      169.65      147.66     88.97 o 
   5   0   8     1445.49     1500.27    178.09 o 
   6   0   8        0.10      -96.73    208.17 o 
 -10   1   8      221.59      112.16    105.49 o 
  -9   1   8     1348.53     1434.93    161.35 o 
  -8   1   8     1403.80     1448.35     85.97 o 
  -7   1   8     4414.31     4307.83    114.47 o 
  -6   1   8     2964.02     2827.26     77.94 o 
  -5   1   8     1114.29     1072.86     48.88 o 
  -4   1   8      548.51      540.26     34.28 o 
  -3   1   8        9.58      -29.77     29.77 o 
  -2   1   8     1534.05     1548.33     43.97 o 
  -1   1   8      360.87      408.12     37.48 o 
   0   1   8     1279.48     1411.42     57.85 o 
   1   1   8     1579.47     1662.54     73.66 o 
   2   1   8     2459.88     2430.82     62.34 o 
   3   1   8       10.42      -47.46     47.46 o 
   4   1   8      195.47      221.23     59.06 o 
   5   1   8       82.61      -21.31     72.07 o 
   6   1   8     1182.16     1369.27    141.32 o 
 -10   2   8      997.62      994.65    148.65 o 
  -9   2   8      188.54       54.65     65.33 o 
  -8   2   8      200.95      291.46     85.20 o 
  -7   2   8     1167.99     1255.31     73.22 o 
  -6   2   8      161.77       91.12     38.67 o 
  -5   2   8     3175.23     3074.97     76.33 o 
  -4   2   8     1838.54     1898.92     57.05 o 
  -3   2   8     4561.20     4397.19     81.10 o 
  -2   2   8     3544.77     3545.82     76.91 o 
  -1   2   8      926.49      914.78     45.88 o 
   0   2   8       22.79       37.66     37.31 o 
   1   2   8      859.59      837.98     49.18 o 
   2   2   8     3289.92     3205.28     75.29 o 
   3   2   8     1119.34     1158.05     74.24 o 
   4   2   8      695.88      686.38     71.84 o 
   5   2   8      183.40      122.67     79.68 o 
   6   2   8       30.62      -10.87    105.19 o 
 -10   3   8        6.76        1.45    101.83 o 
  -9   3   8     2293.49     1947.55    138.69 o 
  -8   3   8     2475.63     2541.32    115.08 o 
  -7   3   8     4576.22     4588.87    142.13 o 
  -6   3   8     7504.94     7207.83    125.98 o 
  -5   3   8     2041.51     2109.47     67.79 o 
  -4   3   8       17.98       -1.13     32.32 o 
  -3   3   8      186.77      128.15     51.07 o 
  -2   3   8     2068.76     2055.71     95.78 o 
  -1   3   8     5347.27     5119.08     87.66 o 
   0   3   8      375.11      406.70     51.22 o 
   1   3   8     3626.10     3613.50     78.15 o 
   2   3   8     6887.31     6508.14    101.67 o 
   3   3   8      214.86      209.89     53.84 o 
   4   3   8        1.65       88.93     60.94 o 
   5   3   8      711.54      700.89    133.62 o 
   6   3   8     4649.83     4384.17    192.22 o 
 -10   4   8      725.50     1011.74    145.66 o 
  -9   4   8      722.17      731.18     99.51 o 
  -8   4   8      330.58      485.54     69.54 o 
  -7   4   8     1113.88     1115.67     83.88 o 
  -6   4   8       78.75       61.56     41.15 o 
  -5   4   8      401.29      401.97     45.94 o 
  -4   4   8     1971.45     2119.92     75.18 o 
  -3   4   8     6713.53     6668.56    125.31 o 
  -2   4   8     6434.16     6398.96    115.48 o 
  -1   4   8     3982.24     3953.67     70.09 o 
   0   4   8      308.50      268.15     50.32 o 
   1   4   8     3580.13     3598.44     71.44 o 
   2   4   8     2946.71     3072.92     75.59 o 
   3   4   8     2884.12     2873.04     99.73 o 
   4   4   8      178.17      181.59     67.65 o 
   5   4   8      566.32      667.04     86.01 o 
   6   4   8      501.22      462.17    102.02 o 
 -10   5   8      203.12      312.05    113.36 o 
  -9   5   8      499.17      485.24    108.79 o 
  -8   5   8      126.76      271.12     84.16 o 
  -7   5   8      325.34      369.19     62.84 o 
  -6   5   8      947.06      985.87     76.35 o 
  -5   5   8      235.93      275.68     43.07 o 
  -4   5   8      285.96      339.30     47.10 o 
  -3   5   8     1027.48      972.52     60.13 o 
  -2   5   8      474.02      389.56     50.34 o 
  -1   5   8     2275.77     2186.74     59.83 o 
   0   5   8       25.91       33.72     48.91 o 
   1   5   8      973.89      969.96     46.78 o 
   2   5   8     1216.78     1284.62     56.47 o 
   3   5   8       12.37      -46.25     46.25 o 
   4   5   8      627.63      678.25     81.57 o 
   5   5   8       90.14      103.49    143.21 o 
   6   5   8      757.55      711.70    114.39 o 
 -10   6   8     1799.54     1616.45    205.30 o 
  -9   6   8     1390.08     1215.46    220.03 o 
  -8   6   8      785.35      949.09    139.84 o 
  -7   6   8      597.16      765.36     75.53 o 
  -6   6   8       28.21       -2.14     63.16 o 
  -5   6   8     4916.86     4771.66    109.26 o 
  -4   6   8    14848.41    14487.14    207.60 o 
  -3   6   8    18334.57    18078.23    281.35 o 
  -2   6   8     8693.77     8743.91    212.42 o 
  -1   6   8        6.88       -2.43     38.47 o 
   0   6   8     2599.87     2520.47     80.72 o 
   1   6   8      531.12      595.73     53.98 o 
   2   6   8     4010.72     4066.82     86.29 o 
   3   6   8     5804.27     5487.40    129.57 o 
   4   6   8     2298.91     2515.05    165.13 o 
   5   6   8      815.27      574.81     99.30 o 
   6   6   8        4.22      149.09     98.11 o 
  -9   7   8       91.69      247.84    147.23 o 
  -8   7   8     1019.99      926.81    108.94 o 
  -7   7   8     1351.76     1270.39     88.54 o 
  -6   7   8      620.00      688.60     70.13 o 
  -5   7   8     3878.10     3800.79    100.23 o 
  -4   7   8        0.17       -6.15     48.52 o 
  -3   7   8     1934.70     1951.31    112.11 o 
  -2   7   8     5116.76     5153.17    134.92 o 
  -1   7   8       89.48       60.25     32.71 o 
   0   7   8       49.15       96.13     36.12 o 
   1   7   8       93.94       86.21     44.54 o 
   2   7   8      661.04      660.65     47.33 o 
   3   7   8     1549.14     1659.40     81.67 o 
   4   7   8      871.02      965.10    119.26 o 
   5   7   8     1283.22     1177.53    119.96 o 
   6   7   8     2217.87     2500.50    172.25 o 
  -9   8   8      655.64      208.58    162.77 o 
  -8   8   8       95.41      296.91    151.32 o 
  -7   8   8       80.07      278.27     59.55 o 
  -6   8   8     1959.17     1896.79     96.73 o 
  -5   8   8     2639.92     2590.59     85.79 o 
  -4   8   8      921.11      853.91     66.28 o 
  -3   8   8      400.83      462.45     42.14 o 
  -2   8   8      120.37       66.29     47.61 o 
  -1   8   8      808.06      846.56     38.82 o 
   0   8   8        2.30      -13.72     35.71 o 
   1   8   8     3938.07     3825.77     99.66 o 
   2   8   8       24.81       10.34     34.68 o 
   3   8   8       83.09      121.77     65.72 o 
   4   8   8      300.49      339.59     73.18 o 
   5   8   8       59.64      178.56     96.10 o 
   6   8   8      437.63      590.03    129.51 o 
  -9   9   8     2853.56     2924.14    306.73 o 
  -8   9   8     6064.92     5808.74    194.04 o 
  -7   9   8     5017.10     4767.95    175.67 o 
  -6   9   8      332.38      317.38     66.88 o 
  -5   9   8      106.02      128.59     51.47 o 
  -4   9   8      356.05      325.21     54.85 o 
  -3   9   8        3.02       20.21     35.02 o 
  -2   9   8     1030.48     1082.89     84.01 o 
  -1   9   8     3494.20     3577.96     98.91 o 
   0   9   8     8710.74     8474.05    126.35 o 
   1   9   8     2908.48     2808.10     99.31 o 
   2   9   8     4572.35     4209.19    108.12 o 
   3   9   8        9.66       56.58     46.48 o 
   4   9   8     1762.34     1670.09    106.56 o 
   5   9   8     1584.34     1602.79    127.48 o 
   6   9   8      908.06     1031.44    110.58 o 
  -9  10   8     1732.15     1721.77    256.83 o 
  -8  10   8     5174.90     4938.99    232.44 o 
  -7  10   8      602.37      573.94     68.26 o 
  -6  10   8      592.82      772.26     84.65 o 
  -5  10   8      361.23      368.69     93.07 o 
  -4  10   8     8686.47     8478.45    343.55 o 
  -3  10   8    12943.40    12689.78    172.93 o 
  -2  10   8      245.50       76.08     70.69 o 
  -1  10   8     1493.05     1516.48     63.28 o 
   0  10   8     1246.10     1430.30     63.92 o 
   1  10   8     8415.88     8360.20    155.22 o 
   2  10   8     2343.20     2247.56     97.36 o 
   3  10   8     3188.18     2933.88    103.16 o 
   4  10   8     2060.40     1968.09    111.91 o 
   5  10   8       47.11        5.61     96.90 o 
   6  10   8      504.11      714.12    146.65 o 
  -9  11   8      192.86      319.00    166.86 o 
  -8  11   8     1569.61     1410.06    142.48 o 
  -7  11   8       34.66      251.39     83.99 o 
  -6  11   8       74.60       33.33     60.68 o 
  -5  11   8       53.23       57.61     52.86 o 
  -4  11   8        0.55      -37.88     37.88 o 
  -3  11   8      959.18     1026.95     80.63 o 
  -2  11   8       55.55       27.71     67.87 o 
  -1  11   8     2107.57     2182.53     69.32 o 
   0  11   8       62.13       46.09     68.90 o 
   1  11   8     2541.73     2546.28     96.54 o 
   2  11   8       65.11       81.95     64.03 o 
   3  11   8     1056.79     1240.02    117.29 o 
   4  11   8      747.77      862.08    152.52 o 
   5  11   8       83.19      332.61    132.85 o 
   6  11   8       52.66       45.41    112.36 o 
  -9  12   8     5370.04     5516.21    389.34 o 
  -8  12   8     5410.07     5849.91    373.39 o 
  -7  12   8      312.85      282.10     79.62 o 
  -6  12   8      869.08      931.41     91.66 o 
  -5  12   8     4634.17     4408.03    152.21 o 
  -4  12   8     6359.71     6316.57    145.65 o 
  -3  12   8     5081.41     5087.58    121.29 o 
  -2  12   8      896.36      936.97     98.81 o 
  -1  12   8        7.89       38.19     41.58 o 
   0  12   8      189.58      203.99     46.93 o 
   1  12   8     3593.49     3438.50    106.50 o 
   2  12   8     3217.93     3389.91    135.00 o 
   3  12   8     1419.67     1641.60     99.27 o 
   4  12   8     1943.04     1933.11    161.93 o 
   5  12   8      272.63      288.36    111.70 o 
  -9  13   8      798.31      894.83    213.48 o 
  -8  13   8     3819.41     4432.51    223.66 o 
  -7  13   8     3116.89     3226.80    206.12 o 
  -6  13   8      232.28      270.75    104.70 o 
  -5  13   8      285.29      234.21     63.47 o 
  -4  13   8      105.46       78.93     38.60 o 
  -3  13   8       15.19       30.61     41.27 o 
  -2  13   8      472.75      414.16     33.43 o 
  -1  13   8        4.73       27.03     34.66 o 
   0  13   8    12792.99    12422.14    215.56 o 
   1  13   8     6518.79     6319.93    167.67 o 
   2  13   8      460.85      495.67     82.86 o 
   3  13   8        3.98      -32.62     70.58 o 
   4  13   8      296.48      160.37    122.24 o 
   5  13   8     2203.39     2237.62    178.46 o 
  -9  14   8        1.49      183.22    121.06 o 
  -8  14   8      174.89      271.07    181.99 o 
  -7  14   8       10.91       86.73     45.10 o 
  -6  14   8      145.92      115.01     72.09 o 
  -5  14   8      293.90      169.38    106.33 o 
  -4  14   8        0.27      -32.40     60.97 o 
  -3  14   8        0.62       47.44     70.13 o 
  -2  14   8      374.50      413.82     46.83 o 
  -1  14   8     1056.10     1156.05     66.47 o 
   0  14   8      539.27      562.67    137.07 o 
   1  14   8      822.41      906.98     87.15 o 
   2  14   8      275.31      196.20     77.39 o 
   3  14   8      162.46      111.60    105.35 o 
   4  14   8      437.29      394.94    113.14 o 
   5  14   8      527.74      510.65    405.89 o 
  -9  15   8       17.54       70.34     92.43 o 
  -8  15   8      326.92      475.54    162.77 o 
  -7  15   8      778.79      975.26    189.76 o 
  -6  15   8      120.21      452.11    126.78 o 
  -5  15   8     2341.00     2492.27    255.20 o 
  -4  15   8     1793.43     1662.51    116.68 o 
  -3  15   8       59.09       55.67     61.92 o 
  -2  15   8     2446.11     2373.57    122.36 o 
  -1  15   8      664.44      811.99     62.38 o 
   0  15   8     6398.09     6291.26    232.95 o 
   1  15   8     2802.21     2816.91    128.56 o 
   2  15   8      157.26       14.41     71.05 o 
   3  15   8       58.33       48.02     70.65 o 
   4  15   8      377.86      412.57    221.59 o 
   5  15   8     4002.40     3839.09    212.45 o 
  -8  16   8     4074.77     4016.92    337.81 o 
  -7  16   8      946.06     1226.71    211.44 o 
  -6  16   8       25.13      273.19    140.69 o 
  -5  16   8     3310.52     3298.76    282.19 o 
  -4  16   8    15120.43    14417.92    305.18 o 
  -3  16   8     7880.08     7820.08    191.61 o 
  -2  16   8     1347.82     1445.43    103.87 o 
  -1  16   8      879.79     1085.55     69.33 o 
   0  16   8     1357.05     1298.34     94.35 o 
   1  16   8     3036.78     2942.87    135.58 o 
   2  16   8     2471.21     2506.13    137.89 o 
   3  16   8     1734.26     1623.33    118.91 o 
   4  16   8     2385.62     2328.07    244.70 o 
   5  16   8      856.29      804.09    201.65 o 
  -8  17   8       45.57      122.69    112.88 o 
  -7  17   8      182.92      388.85     78.50 o 
  -6  17   8        2.92       95.29    120.24 o 
  -5  17   8      243.91      362.35    152.96 o 
  -4  17   8      575.13      549.79     98.82 o 
  -3  17   8      941.25     1006.69    109.06 o 
  -2  17   8      153.23       90.73     74.04 o 
  -1  17   8      300.37      286.22     55.87 o 
   0  17   8       52.07      -38.12     62.22 o 
   1  17   8      204.29      200.56     76.27 o 
   2  17   8      111.84       99.43     73.01 o 
   3  17   8      437.33      463.80     99.88 o 
   4  17   8       54.57       61.52    148.41 o 
   5  17   8       36.43      184.22    103.82 o 
  -8  18   8      662.48      593.83    160.32 o 
  -7  18   8       18.39      428.67    142.32 o 
  -6  18   8        2.58      121.06    127.60 o 
  -5  18   8      816.32      942.27    196.31 o 
  -4  18   8     4556.25     4487.29    185.00 o 
  -3  18   8     5207.70     5305.88    198.47 o 
  -2  18   8      942.32      942.99    101.31 o 
  -1  18   8      592.33      650.94     65.89 o 
   0  18   8      161.63      135.11     57.91 o 
   1  18   8      998.53     1011.60     98.31 o 
   2  18   8      286.50      308.35     82.74 o 
   3  18   8     1123.04     1241.59    114.67 o 
   4  18   8     2579.86     2217.91    179.35 o 
  -8  19   8      798.72     1073.96    193.03 o 
  -7  19   8     1254.13     1423.22    235.57 o 
  -6  19   8     1731.44     1644.06    242.11 o 
  -5  19   8     1406.43     1340.61    223.30 o 
  -4  19   8      499.87      624.72    105.50 o 
  -3  19   8      335.74      489.25    101.22 o 
  -2  19   8     1643.14     1675.22    124.63 o 
  -1  19   8     3583.58     3501.41    113.88 o 
   0  19   8     2253.69     2314.57    105.12 o 
   1  19   8      512.46      572.79    124.20 o 
   2  19   8     1009.36      898.98    103.99 o 
   3  19   8      117.48       44.41     74.19 o 
   4  19   8       33.87       39.27    126.76 o 
  -7  20   8     2812.24     2906.97    304.27 o 
  -6  20   8       13.55       73.61    125.96 o 
  -5  20   8     1923.47     1956.52    248.65 o 
  -4  20   8     2484.38     2589.99    165.07 o 
  -3  20   8     3301.57     3167.80    175.88 o 
  -2  20   8      356.08      481.31     93.88 o 
  -1  20   8     1258.76     1348.91     85.73 o 
   0  20   8     2629.73     2584.36    110.84 o 
   1  20   8        3.98      -23.51     70.36 o 
   2  20   8      323.59      308.99    114.52 o 
   3  20   8       23.43      -61.97     90.43 o 
   4  20   8        2.47     -102.21    120.41 o 
  -7  21   8     2741.22     2034.22    256.83 o 
  -6  21   8      928.47     1030.61    206.94 o 
  -5  21   8     1055.95      955.36    197.12 o 
  -4  21   8      109.73      150.42     85.24 o 
  -3  21   8      861.36      963.79    122.31 o 
  -2  21   8     1118.12     1217.44    136.61 o 
  -1  21   8      597.01      662.39     88.10 o 
   0  21   8     1875.07     1891.72    112.08 o 
   1  21   8     1670.23     1650.51    130.46 o 
   2  21   8      137.42       53.49     69.74 o 
   3  21   8        9.61      173.19     99.41 o 
   4  21   8       80.52      115.33    170.43 o 
  -7  22   8        1.42      222.48    107.97 o 
  -6  22   8      285.45      597.10    183.22 o 
  -5  22   8     3476.12     3162.17    293.64 o 
  -4  22   8     3422.90     3255.62    184.71 o 
  -3  22   8     2852.68     2769.32    173.17 o 
  -2  22   8     4073.14     3817.98    174.01 o 
  -1  22   8      230.42      226.65     75.17 o 
   0  22   8      432.21      353.17     67.19 o 
   1  22   8     1533.47     1640.28    119.34 o 
   2  22   8     4780.94     4679.05    179.49 o 
   3  22   8     1848.41     2138.21    141.79 o 
  -6  23   8       60.56      414.70    133.32 o 
  -5  23   8      237.26      491.58    151.32 o 
  -4  23   8      130.67      190.35     92.34 o 
  -3  23   8     1274.11     1175.09    134.45 o 
  -2  23   8        9.59      -29.06     80.68 o 
  -1  23   8       29.85      -61.33     61.33 o 
   0  23   8        0.33       38.66     96.87 o 
   1  23   8      753.29      764.78     99.72 o 
   2  23   8      259.28      291.10     86.06 o 
   3  23   8        2.48      -90.21     90.21 o 
  -6  24   8      414.70      618.36    148.87 o 
  -5  24   8      106.61      489.95    134.14 o 
  -4  24   8       40.36      199.58    137.41 o 
  -3  24   8      725.08      513.94    110.93 o 
  -2  24   8     1862.38     2069.69    178.59 o 
  -1  24   8      801.62      922.29     98.88 o 
   0  24   8       56.98       92.67     62.35 o 
   1  24   8      157.13      190.49    107.79 o 
   2  24   8     2159.38     2227.49    144.15 o 
   3  24   8     1152.85     1502.64    173.92 o 
  -6  25   8     2971.77     3161.35    283.01 o 
  -5  25   8      301.85      362.35    121.06 o 
  -4  25   8        0.67      248.65    117.78 o 
  -3  25   8       24.75       16.05     88.04 o 
  -2  25   8      503.93      653.89    109.41 o 
  -1  25   8     2776.40     2734.13    141.41 o 
   0  25   8     1723.41     1683.27    123.95 o 
   1  25   8     1251.70     1088.15    112.60 o 
   2  25   8      724.85      659.58    101.50 o 
  -5  26   8     1317.21     1426.49    215.12 o 
  -4  26   8       50.10      243.75     99.79 o 
  -3  26   8      300.52      532.19    275.65 o 
  -2  26   8     1933.39     2310.18    156.89 o 
  -1  26   8      493.77      421.19     87.17 o 
   0  26   8      192.35      146.51     71.20 o 
   1  26   8      910.05      928.95    117.54 o 
   2  26   8     3343.19     3693.47    204.05 o 
  -5  27   8     1041.38     1226.10    204.49 o 
  -4  27   8      460.73      675.62    153.77 o 
  -3  27   8      648.99      759.24    158.68 o 
  -2  27   8     2276.49     2528.39    191.76 o 
  -1  27   8     1843.50     1802.97    130.57 o 
   0  27   8       71.11      162.18     72.41 o 
   1  27   8       16.80      -59.42     88.02 o 
  -4  28   8      582.96     1019.16    197.94 o 
  -3  28   8     2990.76     3220.30    482.18 o 
  -2  28   8     4485.44     4702.11    236.60 o 
  -1  28   8      164.78      189.27     70.12 o 
   0  28   8      115.18      118.67     89.61 o 
  -3  29   8      149.76      204.87     81.72 o 
  -2  29   8      554.71      510.33    117.47 o 
  -1  29   8      644.53      664.98    112.80 o 
  -9   1   9      107.82      180.48    101.28 o 
  -8   1   9      852.34      901.48     63.71 o 
  -7   1   9     1584.01     1484.25     75.79 o 
  -6   1   9     5191.72     5343.72    114.39 o 
  -5   1   9     2571.38     2709.62     68.34 o 
  -4   1   9      245.92      247.16     35.26 o 
  -3   1   9       10.91       19.14     45.60 o 
  -2   1   9      763.52      895.03     42.27 o 
  -1   1   9     6686.52     6806.56     87.84 o 
   0   1   9     2011.09     2200.65     72.24 o 
   1   1   9     2337.88     2465.33     69.28 o 
   2   1   9     2264.30     2169.23     78.51 o 
   3   1   9       27.01       45.25     72.22 o 
   4   1   9      654.61      719.26    102.50 o 
   5   1   9      302.39      221.54     94.48 o 
   6   1   9     2159.05     2332.72    158.36 o 
  -9   2   9     5274.54     5250.33    205.20 o 
  -8   2   9      916.90      951.01     70.04 o 
  -7   2   9      689.48      733.74     60.74 o 
  -6   2   9      389.01      438.67     44.49 o 
  -5   2   9     5170.28     5094.39    118.04 o 
  -4   2   9     3445.43     3616.99     73.07 o 
  -3   2   9      627.96      699.61     64.20 o 
  -2   2   9     4726.40     4811.12     86.08 o 
  -1   2   9     1853.97     1926.81     64.67 o 
   0   2   9      260.95      308.93     45.64 o 
   1   2   9     1748.09     1775.86     61.57 o 
   2   2   9     6578.83     6295.16    132.28 o 
   3   2   9     6850.23     6709.36    199.29 o 
   4   2   9      150.32      141.69     78.90 o 
   5   2   9       16.48       62.30     79.45 o 
   6   2   9      321.25      660.63    121.21 o 
  -9   3   9      358.30      454.85     86.49 o 
  -8   3   9      186.07       96.21     57.70 o 
  -7   3   9     1031.22     1106.81     71.82 o 
  -6   3   9      328.62      324.21     56.53 o 
  -5   3   9       94.32       61.34     40.73 o 
  -4   3   9       13.39       27.00     51.13 o 
  -3   3   9      232.17      190.70     57.08 o 
  -2   3   9      345.27      340.75     49.15 o 
  -1   3   9       70.62       47.39     37.03 o 
   0   3   9       29.10        6.27     40.55 o 
   1   3   9     4071.77     4046.26    133.62 o 
   2   3   9       37.81       52.26     46.69 o 
   3   3   9      229.32      289.21     82.74 o 
   4   3   9       42.18      -50.28     71.08 o 
   5   3   9      410.24      411.25    103.47 o 
   6   3   9        1.40      276.32    250.76 o 
  -9   4   9      860.77      771.72    113.27 o 
  -8   4   9        0.71      127.22     83.38 o 
  -7   4   9      721.32      975.20     75.67 o 
  -6   4   9        5.19       25.53     42.65 o 
  -5   4   9     4314.00     4289.83    109.86 o 
  -4   4   9     9325.04     9219.09    145.02 o 
  -3   4   9     4657.32     4689.90    119.98 o 
  -2   4   9     4115.75     3967.47    131.20 o 
  -1   4   9       88.91       26.86     38.07 o 
   0   4   9     5467.96     5198.78    117.15 o 
   1   4   9       84.83      128.68     46.85 o 
   2   4   9      183.40      217.61     51.47 o 
   3   4   9     3445.86     3279.22    148.50 o 
   4   4   9      574.07      596.19     97.14 o 
   5   4   9     1248.94     1199.93    124.20 o 
  -9   5   9        5.56       78.50     77.11 o 
  -8   5   9      207.85      261.88    179.95 o 
  -7   5   9      526.28      662.72    104.92 o 
  -6   5   9     4762.26     4695.54    134.52 o 
  -5   5   9     5495.92     5428.36    142.70 o 
  -4   5   9     6667.10     6505.65    121.71 o 
  -3   5   9       88.11      124.93     51.62 o 
  -2   5   9     2532.28     2591.15     87.33 o 
  -1   5   9     4495.49     4559.32     93.42 o 
   0   5   9     5085.82     5215.67    126.51 o 
   1   5   9     3842.89     3640.32    101.78 o 
   2   5   9     3593.40     3503.10    106.15 o 
   3   5   9     1077.40     1138.37     88.69 o 
   4   5   9      174.10      180.21     87.01 o 
   5   5   9     2036.47     2025.45    143.83 o 
  -9   6   9        0.33      112.00     45.50 o 
  -8   6   9        8.52      260.16    226.16 o 
  -7   6   9      447.30      477.88     75.87 o 
  -6   6   9      543.51      494.66     91.50 o 
  -5   6   9      494.19      546.66     56.83 o 
  -4   6   9      722.79      696.87    105.07 o 
  -3   6   9     1290.82     1345.03     85.39 o 
  -2   6   9       54.97       59.53     49.11 o 
  -1   6   9     3159.25     3028.86     73.78 o 
   0   6   9       37.65       76.66     50.68 o 
   1   6   9        0.52      -14.32     41.92 o 
   2   6   9      574.74      602.16     61.40 o 
   3   6   9       84.40       18.68     57.52 o 
   4   6   9      156.92      163.04     75.47 o 
   5   6   9       20.03      156.04    158.67 o 
  -9   7   9      425.89      560.15     92.36 o 
  -8   7   9      376.09      769.32    108.74 o 
  -7   7   9      172.98      238.36     62.92 o 
  -6   7   9     1278.88     1368.66    137.52 o 
  -5   7   9     3882.33     3821.27    114.14 o 
  -4   7   9      650.89      682.42     53.23 o 
  -3   7   9     1165.51     1166.80     84.44 o 
  -2   7   9      337.63      265.96     62.87 o 
  -1   7   9     5481.12     5273.20     99.19 o 
   0   7   9     2561.91     2477.37     95.82 o 
   1   7   9     6757.51     6377.54    145.73 o 
   2   7   9     3153.74     2992.73    100.76 o 
   3   7   9       48.94        5.16     55.33 o 
   4   7   9      875.92     1093.35    151.94 o 
   5   7   9      641.41      812.58    106.61 o 
  -9   8   9     1371.74     1617.89    242.93 o 
  -8   8   9     1546.96     1839.20    237.20 o 
  -7   8   9        4.67      122.75     73.44 o 
  -6   8   9      179.03      203.76     94.25 o 
  -5   8   9     2688.46     2677.96    159.25 o 
  -4   8   9    10212.57    10366.74    415.69 o 
  -3   8   9    12262.40    11902.01    281.93 o 
  -2   8   9      372.49      460.63     67.63 o 
  -1   8   9      803.23      816.88     51.15 o 
   0   8   9      353.83      311.14     56.81 o 
   1   8   9     2437.77     2275.41     96.07 o 
   2   8   9     2946.37     2840.48    108.89 o 
   3   8   9      497.46      507.57     73.22 o 
   4   8   9     1901.63     1915.24    131.75 o 
   5   8   9      610.24      670.88    130.03 o 
  -9   9   9      576.11      622.45    179.13 o 
  -8   9   9        1.79      204.40     59.71 o 
  -7   9   9      163.20      275.86     74.44 o 
  -6   9   9      109.95      134.98    209.39 o 
  -5   9   9      978.70     1054.46    133.32 o 
  -4   9   9     1988.44     1669.59    108.58 o 
  -3   9   9     1375.82     1410.90     91.03 o 
  -2   9   9     1162.94     1189.74     86.20 o 
  -1   9   9     1003.87     1038.05     55.41 o 
   0   9   9       55.91       78.50     49.20 o 
   1   9   9      646.19      712.58     55.67 o 
   2   9   9        0.26       44.00     38.66 o 
   3   9   9      462.67      546.10     74.49 o 
   4   9   9      583.71      764.48    196.36 o 
   5   9   9     1295.74     1333.02    158.51 o 
  -9  10   9     3174.97     3030.48    313.27 o 
  -8  10   9      854.32     1189.43    131.00 o 
  -7  10   9      611.23      794.54    115.07 o 
  -6  10   9     1060.38     1273.59    190.58 o 
  -5  10   9     5035.17     4730.31    216.44 o 
  -4  10   9     4924.31     4580.52    160.04 o 
  -3  10   9     2988.75     2973.23    119.65 o 
  -2  10   9      994.62     1042.17     84.06 o 
  -1  10   9      107.43      132.12     37.94 o 
   0  10   9       38.11        9.29     34.92 o 
   1  10   9        5.64      -23.85     38.93 o 
   2  10   9     2203.99     2104.71     79.42 o 
   3  10   9      704.15      754.43     80.33 o 
   4  10   9      118.59      188.06    149.21 o 
   5  10   9       48.83       79.34    153.65 o 
  -9  11   9       71.15      240.48    125.15 o 
  -8  11   9     4327.25     3982.21    221.25 o 
  -7  11   9     3829.90     3536.33    200.39 o 
  -6  11   9      879.36     1029.03    131.88 o 
  -5  11   9      738.22      898.80    125.11 o 
  -4  11   9     2329.42     2397.28    126.01 o 
  -3  11   9       36.14        5.59     52.34 o 
  -2  11   9      195.04      269.13     62.34 o 
  -1  11   9     2216.10     2409.45     98.87 o 
   0  11   9    12663.92    12370.28    241.32 o 
   1  11   9    14104.64    14104.23    193.10 o 
   2  11   9     1153.10     1223.84     71.66 o 
   3  11   9      101.37       46.71     64.95 o 
   4  11   9     2197.45     2153.04    176.93 o 
   5  11   9     2902.80     2840.90    198.89 o 
  -9  12   9     1189.59     1118.95    215.94 o 
  -8  12   9     1967.29     2266.67    162.63 o 
  -7  12   9      368.57      494.28     92.09 o 
  -6  12   9     1460.50     1607.05    150.96 o 
  -5  12   9      681.84      623.60    129.64 o 
  -4  12   9      607.79      757.56    115.66 o 
  -3  12   9        1.55      -19.75     48.31 o 
  -2  12   9      132.92      130.88     67.59 o 
  -1  12   9        1.53       -0.88     62.92 o 
   0  12   9      244.17      237.37     59.08 o 
   1  12   9      242.96      202.70     65.46 o 
   2  12   9      872.03      867.17     88.19 o 
   3  12   9      206.99      129.62     67.19 o 
   4  12   9       36.48       12.99     96.84 o 
   5  12   9       78.42     -120.85    120.85 o 
  -9  13   9      145.91      356.62    145.59 o 
  -8  13   9      292.87      560.29    179.95 o 
  -7  13   9       78.77      264.80    104.29 o 
  -6  13   9       94.89      255.32     81.50 o 
  -5  13   9      192.18      119.34     79.74 o 
  -4  13   9      806.83      901.63    124.91 o 
  -3  13   9      279.47      325.39    109.50 o 
  -2  13   9      193.71      214.21     39.00 o 
  -1  13   9      753.90      750.60     90.62 o 
   0  13   9     1460.79     1390.18     89.51 o 
   1  13   9      873.63      881.18     86.60 o 
   2  13   9      130.52       77.99     66.43 o 
   3  13   9      144.63      140.60     70.78 o 
   4  13   9      664.16      732.13    162.31 o 
   5  13   9      451.99      465.60    115.84 o 
  -8  14   9     6200.47     5637.26    395.07 o 
  -7  14   9      388.81      589.22     96.17 o 
  -6  14   9     1947.80     2116.97    170.04 o 
  -5  14   9     1788.04     1901.35    307.96 o 
  -4  14   9     6381.28     6134.54    253.00 o 
  -3  14   9     6061.77     6102.56    296.10 o 
  -2  14   9        2.05       19.85     61.66 o 
  -1  14   9      650.92      749.46     92.22 o 
   0  14   9      112.46      113.21     59.35 o 
   1  14   9     1806.88     1696.00    108.50 o 
   2  14   9     1170.26     1042.87     95.91 o 
   3  14   9      958.19      852.33     99.17 o 
   4  14   9     3376.72     3542.48    210.23 o 
  -8  15   9      187.04       81.79    138.23 o 
  -7  15   9      548.66      874.88    293.64 o 
  -6  15   9        0.94      116.68     76.07 o 
  -5  15   9      510.67      531.02    193.03 o 
  -4  15   9      261.09      439.60     79.10 o 
  -3  15   9      607.65      583.87     97.39 o 
  -2  15   9     1228.71     1238.08     97.06 o 
  -1  15   9     1105.22      988.35     90.75 o 
   0  15   9     5732.28     5801.49    160.06 o 
   1  15   9     4462.38     4706.97    156.79 o 
   2  15   9     1123.23     1338.21    122.90 o 
   3  15   9       94.21       96.09     68.38 o 
   4  15   9     1538.29     1426.04    161.07 o 
  -8  16   9      103.06      173.40    130.05 o 
  -7  16   9       26.39     -108.79    108.79 o 
  -6  16   9      828.11      928.66    127.99 o 
  -5  16   9      342.10      214.13     88.75 o 
  -4  16   9      805.46      786.29    234.34 o 
  -3  16   9     2537.90     2731.26    126.97 o 
  -2  16   9       98.14       96.90     74.01 o 
  -1  16   9      109.48       94.60     59.58 o 
   0  16   9      112.31      161.16     66.53 o 
   1  16   9      308.09      384.50     76.82 o 
   2  16   9      569.25      696.19     88.11 o 
   3  16   9        6.79      -54.21     54.21 o 
   4  16   9     1590.06     1762.43    169.63 o 
  -8  17   9      580.27      450.69    158.68 o 
  -7  17   9     1055.05     1082.14    222.48 o 
  -6  17   9      934.52      769.19    115.36 o 
  -5  17   9     1815.74     1870.63    243.75 o 
  -4  17   9     4091.97     4000.78    166.88 o 
  -3  17   9        2.53       64.73     68.90 o 
  -2  17   9     2937.43     2960.99    144.12 o 
  -1  17   9     2457.17     2423.50    115.33 o 
   0  17   9     5646.66     5519.80    163.15 o 
   1  17   9     7388.13     7327.18    230.47 o 
   2  17   9      186.84      199.16     73.02 o 
   3  17   9      443.45      437.27     84.47 o 
   4  17   9       39.56       53.83     94.63 o 
  -8  18   9      741.52      956.17    202.85 o 
  -7  18   9       58.48      389.34    154.59 o 
  -6  18   9       74.76      -61.35    103.06 o 
  -5  18   9     4046.51     3918.76    313.27 o 
  -4  18   9     4648.43     5029.48    230.25 o 
  -3  18   9     2511.58     2661.53    159.84 o 
  -2  18   9      369.82      381.71     88.76 o 
  -1  18   9     1113.78     1206.31     93.58 o 
   0  18   9      888.91     1009.01    119.12 o 
   1  18   9      137.92      167.62     69.08 o 
   2  18   9       23.37      131.07     68.27 o 
   3  18   9        1.87      -12.57     67.18 o 
   4  18   9      586.31      581.07    184.81 o 
  -7  19   9     3104.99     3293.04    315.73 o 
  -6  19   9     1310.55     1322.61    228.21 o 
  -5  19   9      307.36      183.22    140.69 o 
  -4  19   9      156.27      314.56     89.36 o 
  -3  19   9     1655.14     1664.14    119.26 o 
  -2  19   9     1146.81     1179.04    121.17 o 
  -1  19   9       18.40       28.43     57.64 o 
   0  19   9      356.17      296.79     74.38 o 
   1  19   9       38.91       40.17     62.32 o 
   2  19   9      165.72      286.54     77.05 o 
   3  19   9       50.47      115.76     70.87 o 
  -7  20   9       32.89      199.58    125.96 o 
  -6  20   9     1148.77      847.39    207.76 o 
  -5  20   9     1776.61     1994.96    253.56 o 
  -4  20   9     2742.36     2774.20    161.74 o 
  -3  20   9     4768.65     4864.47    200.33 o 
  -2  20   9     1118.17     1030.46    113.09 o 
  -1  20   9      256.97      246.23     71.30 o 
   0  20   9        4.24        0.17     62.63 o 
   1  20   9      879.10      903.48     99.42 o 
   2  20   9     1277.55     1153.99    110.66 o 
   3  20   9      512.07      425.65     89.14 o 
  -6  21   9     1375.34     1728.31    249.47 o 
  -5  21   9     1509.55     1667.79    249.47 o 
  -4  21   9      794.69      736.86    112.06 o 
  -3  21   9      695.16      769.88    118.02 o 
  -2  21   9      322.42      346.12     89.97 o 
  -1  21   9     3359.58     3533.73    142.26 o 
   0  21   9     3145.73     3129.29    146.63 o 
   1  21   9     2683.13     2653.84    139.75 o 
   2  21   9     1901.14     1958.68    133.00 o 
   3  21   9      186.54      233.11     99.41 o 
  -6  22   9      279.41      573.38    162.77 o 
  -5  22   9      668.72      696.89    192.22 o 
  -4  22   9      512.60      763.49    117.11 o 
  -3  22   9      595.67      836.55    117.20 o 
  -2  22   9      458.77      259.35    105.63 o 
  -1  22   9     2373.36     2297.11    124.18 o 
   0  22   9     4186.36     4470.38    164.96 o 
   1  22   9      584.69      569.24     89.86 o 
   2  22   9     1636.91     1610.51    124.91 o 
  -6  23   9     2687.63     2616.60    288.73 o 
  -5  23   9      695.58      873.56    197.12 o 
  -4  23   9        2.95       30.48     87.28 o 
  -3  23   9      385.03      525.82    113.79 o 
  -2  23   9      666.99      573.56    104.67 o 
  -1  23   9     1884.54     1972.50    121.37 o 
   0  23   9     3366.69     3657.12    155.82 o 
   1  23   9     1674.81     1851.16    127.50 o 
   2  23   9      697.48      832.31    138.48 o 
  -6  24   9      485.09      508.76    139.05 o 
  -5  24   9     2354.21     2587.97    282.19 o 
  -4  24   9      361.00      587.58    361.94 o 
  -3  24   9       17.52      131.69     95.43 o 
  -2  24   9      823.24      839.71    117.39 o 
  -1  24   9      337.40      472.58     82.20 o 
   0  24   9      482.25      607.89    113.57 o 
   1  24   9      667.87      743.75     99.98 o 
   2  24   9     1126.31     1335.42    121.37 o 
  -5  25   9      953.46     1415.04    220.03 o 
  -4  25   9       28.58      222.52    130.05 o 
  -3  25   9      696.64      763.73    124.96 o 
  -2  25   9     1674.87     1658.30    190.94 o 
  -1  25   9       30.48      201.61     77.21 o 
   0  25   9       61.88       92.46     66.99 o 
   1  25   9       58.63      159.83     72.44 o 
  -4  26   9      210.46      388.52    115.33 o 
  -3  26   9     1360.35     1390.05    150.93 o 
  -2  26   9     4033.00     4007.25    193.75 o 
  -1  26   9     1356.35     1367.16    121.84 o 
   0  26   9      737.95      714.19    117.94 o 
  -3  27   9       13.24      220.60     91.20 o 
  -2  27   9      127.43      241.56    123.32 o 
  -1  27   9     1708.00     1591.36    234.52 o 
  -9   0  10     8078.82     7682.12    414.70 o 
  -8   0  10        5.97      131.87     75.35 o 
  -7   0  10       22.79      114.68     79.77 o 
  -6   0  10       34.52       17.60     75.20 o 
  -5   0  10     1611.51     1574.43    122.41 o 
  -4   0  10      129.59      123.71     68.20 o 
  -3   0  10      823.73      921.40     93.89 o 
  -2   0  10     3978.44     4221.00    142.95 o 
  -1   0  10     8541.43     8764.82    209.58 o 
   0   0  10       55.17       57.90     64.97 o 
   1   0  10       29.14      -18.89     60.74 o 
   2   0  10     5115.65     5033.93    237.27 o 
   3   0  10     9955.83     8998.40    326.39 o 
   4   0  10     2858.57     2845.31    221.23 o 
   5   0  10      781.47      845.70    216.75 o 
  -9   1  10      693.78      754.46    133.88 o 
  -8   1  10      132.07      102.44     54.01 o 
  -7   1  10     2522.32     2453.08    128.92 o 
  -6   1  10     3422.13     3480.57    125.68 o 
  -5   1  10     3215.04     3112.74    110.37 o 
  -4   1  10      136.23       67.82     45.73 o 
  -3   1  10      291.50      407.98     56.67 o 
  -2   1  10        2.70       -5.08     39.89 o 
  -1   1  10     1146.18     1200.77     68.56 o 
   0   1  10     4376.24     4322.80    112.73 o 
   1   1  10      711.88      738.44     65.22 o 
   2   1  10      581.83      658.97     88.58 o 
   3   1  10        2.36      -12.11     71.06 o 
   4   1  10      614.74      653.26    100.58 o 
   5   1  10      263.95      623.43    258.55 o 
  -9   2  10     1283.97     1274.37    152.97 o 
  -8   2  10        5.24       98.33     60.24 o 
  -7   2  10        3.38        9.72     61.86 o 
  -6   2  10     1417.42     1502.42     94.07 o 
  -5   2  10      411.53      360.76     59.59 o 
  -4   2  10      303.21      315.03     59.06 o 
  -3   2  10      301.79      310.44     48.44 o 
  -2   2  10     2045.54     2042.77     77.67 o 
  -1   2  10       86.01       29.04     43.72 o 
   0   2  10        3.78       -5.06     43.14 o 
   1   2  10      141.33       92.50     54.80 o 
   2   2  10       49.31       40.70     69.08 o 
   3   2  10      334.22      309.22     84.97 o 
   4   2  10      689.24      762.10    103.83 o 
   5   2  10      482.83      762.33    183.82 o 
  -9   3  10        2.25       95.29    100.06 o 
  -8   3  10     1114.17     1016.95    108.34 o 
  -7   3  10     1633.92     1801.54    107.06 o 
  -6   3  10    10217.24    10038.97    217.58 o 
  -5   3  10    10263.14    10029.86    186.48 o 
  -4   3  10     1455.42     1468.81     75.05 o 
  -3   3  10        0.63      -34.13     51.06 o 
  -2   3  10     2662.91     2562.99     82.34 o 
  -1   3  10     8193.63     8274.75    143.73 o 
   0   3  10     4675.71     4770.48    117.76 o 
   1   3  10     3249.30     3228.05    114.83 o 
   2   3  10      592.96      598.95     94.75 o 
   3   3  10       20.26       -8.76     64.81 o 
   4   3  10      367.39      529.96    110.96 o 
   5   3  10     1356.58     1596.21    132.78 o 
  -9   4  10      684.41      787.91    133.23 o 
  -8   4  10       16.44      162.37     69.11 o 
  -7   4  10      732.00      865.96     95.17 o 
  -6   4  10      271.68      303.05     78.17 o 
  -5   4  10      374.02      436.71    106.21 o 
  -4   4  10      398.29      490.00     80.13 o 
  -3   4  10       36.90       48.76     57.44 o 
  -2   4  10     2857.79     2917.29     84.37 o 
  -1   4  10     3177.92     3162.31     94.16 o 
   0   4  10     4207.22     4049.72    118.93 o 
   1   4  10       63.62       58.82     52.84 o 
   2   4  10      952.72      850.26     96.66 o 
   3   4  10     2570.00     2657.72    139.40 o 
   4   4  10      564.84      544.47     93.09 o 
   5   4  10      453.36      911.02    185.59 o 
  -9   5  10      748.08      732.25    218.39 o 
  -8   5  10      859.25      940.53    132.23 o 
  -7   5  10      866.61      731.60    113.83 o 
  -6   5  10       67.68       85.23     82.23 o 
  -5   5  10     1225.59     1237.91    109.04 o 
  -4   5  10        1.05      106.12     67.72 o 
  -3   5  10      122.72      138.37     60.84 o 
  -2   5  10       81.68      115.67     55.51 o 
  -1   5  10     3091.03     3097.50     99.98 o 
   0   5  10     1634.15     1801.10     89.22 o 
   1   5  10        8.70      -47.64     47.64 o 
   2   5  10      900.00      856.71     96.67 o 
   3   5  10        8.90       13.80     68.86 o 
   4   5  10      682.46     1083.60    222.31 o 
   5   5  10      217.56      107.84    142.08 o 
  -9   6  10     1245.80     1347.57    153.58 o 
  -8   6  10       16.45      490.12    251.52 o 
  -7   6  10      418.66      616.29    145.18 o 
  -6   6  10      611.07      709.39    117.39 o 
  -5   6  10      324.96      411.76    217.16 o 
  -4   6  10     3340.05     3128.78    169.56 o 
  -3   6  10     3020.70     2947.40    140.73 o 
  -2   6  10     4477.59     4394.98    140.88 o 
  -1   6  10     1839.24     1849.83     84.65 o 
   0   6  10      983.83      964.22     73.68 o 
   1   6  10      231.02      205.00     57.41 o 
   2   6  10       10.63       39.54     58.94 o 
   3   6  10      841.98      872.69     96.90 o 
   4   6  10     2750.97     2895.33    206.67 o 
   5   6  10     3446.90     4116.31    264.46 o 
  -9   7  10      114.08      -47.44    111.24 o 
  -8   7  10       17.31      272.70    265.42 o 
  -7   7  10     1763.81     1626.22    152.14 o 
  -6   7  10     2437.61     2563.95    170.61 o 
  -5   7  10     5840.74     5755.00    503.03 o 
  -4   7  10     2901.16     2609.85    225.75 o 
  -3   7  10      206.89      242.16     78.96 o 
  -2   7  10     7065.05     6690.95    201.73 o 
  -1   7  10     2347.47     2496.32     96.52 o 
   0   7  10     1217.57     1126.38     77.78 o 
   1   7  10     1421.82     1320.49     85.40 o 
   2   7  10       94.36       72.20     63.37 o 
   3   7  10       71.42       85.19     77.96 o 
   4   7  10      147.60      202.64    102.29 o 
   5   7  10      283.63      136.17    216.02 o 
  -9   8  10      351.84      363.17    143.96 o 
  -8   8  10      789.68      554.57    177.49 o 
  -7   8  10      541.19      661.25    110.98 o 
  -6   8  10       34.41      238.86     82.74 o 
  -5   8  10     1103.59     1131.97    130.31 o 
  -4   8  10     2631.67     2534.76    167.34 o 
  -3   8  10       26.79       51.32     64.92 o 
  -2   8  10       12.10      -23.12     63.46 o 
  -1   8  10     2661.19     2668.59     93.57 o 
   0   8  10      217.08      261.50     76.70 o 
   1   8  10       76.15        8.45     48.20 o 
   2   8  10       25.58       80.93     93.50 o 
   3   8  10      632.64      848.13    105.31 o 
   4   8  10       68.31       31.75     95.32 o 
  -9   9  10      392.90      527.57    157.04 o 
  -8   9  10      977.43      821.21    196.31 o 
  -7   9  10     2981.20     3366.87    503.44 o 
  -6   9  10     3250.50     2798.45    186.55 o 
  -5   9  10     3650.30     3453.50    192.16 o 
  -4   9  10     1142.52     1274.80    199.58 o 
  -3   9  10       20.30      -25.69    108.65 o 
  -2   9  10       26.75      -62.93     62.93 o 
  -1   9  10     2370.88     2276.48     90.94 o 
   0   9  10    10031.95     9709.37    273.89 o 
   1   9  10     6636.62     6434.40    153.98 o 
   2   9  10     2251.38     2377.62    153.95 o 
   3   9  10       30.47      -18.43     92.21 o 
   4   9  10     1220.62     1266.84    150.51 o 
  -9  10  10      472.96      363.98    172.59 o 
  -8  10  10      662.85      642.08    189.76 o 
  -7  10  10      410.13      506.77     97.43 o 
  -6  10  10     1036.09     1268.09    139.65 o 
  -5  10  10        1.78       74.16     74.65 o 
  -4  10  10      594.25      649.64    111.51 o 
  -3  10  10      977.90     1082.06    110.60 o 
  -2  10  10      457.65      509.98     92.25 o 
  -1  10  10        4.87      -17.78     43.35 o 
   0  10  10      524.26      562.98     63.56 o 
   1  10  10      150.12      108.70     62.04 o 
   2  10  10      646.24      680.97    113.77 o 
   3  10  10      502.90      577.28    120.24 o 
   4  10  10      829.84      927.08    150.07 o 
  -8  11  10      482.49      495.67    171.77 o 
  -7  11  10      118.54      386.67    119.01 o 
  -6  11  10      264.79      385.73    123.51 o 
  -5  11  10      570.88      566.01    136.60 o 
  -4  11  10     1067.43     1129.55    150.50 o 
  -3  11  10       38.33      112.24     73.99 o 
  -2  11  10     1630.32     1520.61    175.65 o 
  -1  11  10      997.14      857.26     77.58 o 
   0  11  10        6.54      -21.42     54.75 o 
   1  11  10      699.24      831.68     89.62 o 
   2  11  10      402.10      203.10     95.67 o 
   3  11  10        0.22      -59.70    116.83 o 
   4  11  10      164.18      139.02    200.11 o 
  -8  12  10     3579.61     4528.95    349.26 o 
  -7  12  10      607.58      501.40    166.04 o 
  -6  12  10      692.56      706.21    112.56 o 
  -5  12  10     2337.32     2354.35    176.94 o 
  -4  12  10     2912.32     3013.04    272.78 o 
  -3  12  10     2498.02     2576.21    153.05 o 
  -2  12  10     1056.53     1074.51    113.52 o 
  -1  12  10       17.96       87.19     57.54 o 
   0  12  10     2757.55     2504.50    120.69 o 
   1  12  10      311.34      252.62     73.39 o 
   2  12  10     1594.82     1564.35    140.63 o 
   3  12  10     1327.28     1316.69    147.99 o 
   4  12  10     1063.58      876.04    140.38 o 
  -8  13  10      404.34      588.92    172.59 o 
  -7  13  10     5122.35     5388.61    368.89 o 
  -6  13  10     3129.23     3029.62    353.35 o 
  -5  13  10     1668.61     1684.23    156.62 o 
  -4  13  10     3486.55     3172.58    190.02 o 
  -3  13  10     2201.55     2478.09    151.51 o 
  -2  13  10      577.12      609.25     67.88 o 
  -1  13  10     1396.28     1519.25     98.81 o 
   0  13  10     4762.85     4479.58    240.49 o 
   1  13  10    11957.88    11257.89    243.15 o 
   2  13  10      827.59      928.57    169.13 o 
   3  13  10      379.85      486.12    121.10 o 
   4  13  10      881.38     1130.48    150.45 o 
  -8  14  10      170.48      189.76    140.69 o 
  -7  14  10      438.58      507.94    170.13 o 
  -6  14  10      677.51      730.16    119.46 o 
  -5  14  10      357.11      334.93     91.37 o 
  -4  14  10       52.28      113.14     84.54 o 
  -3  14  10      118.66       98.42    107.71 o 
  -2  14  10       55.64      103.88     95.24 o 
  -1  14  10        3.69       -6.84     72.73 o 
   0  14  10      376.28      367.59    121.73 o 
   1  14  10       57.43       76.57     73.34 o 
   2  14  10        0.34        3.41    154.26 o 
   3  14  10        7.62        2.44     96.09 o 
   4  14  10        2.20      -60.28    110.90 o 
  -8  15  10        6.28      281.37    134.96 o 
  -7  15  10     1161.25     1348.79    233.11 o 
  -6  15  10      710.17      919.37    192.22 o 
  -5  15  10     1304.56     1273.70    144.84 o 
  -4  15  10     3302.64     3515.31    200.98 o 
  -3  15  10      533.95      505.94     98.84 o 
  -2  15  10     1422.03     1539.49    190.64 o 
  -1  15  10      984.32     1031.34    106.11 o 
   0  15  10     2942.99     3179.24    165.78 o 
   1  15  10     3992.25     3705.63    183.77 o 
   2  15  10      552.23      534.71    117.45 o 
   3  15  10       10.60     -104.07    104.07 o 
  -8  16  10     1510.08     2089.84    270.74 o 
  -7  16  10      819.46      714.88    193.85 o 
  -6  16  10      547.16      697.71    181.58 o 
  -5  16  10      565.38      670.83    116.54 o 
  -4  16  10     2758.53     3056.77    121.30 o 
  -3  16  10     4412.83     4236.55    146.28 o 
  -2  16  10     1237.76     1344.00    106.97 o 
  -1  16  10       37.44      126.74     80.28 o 
   0  16  10       82.86      -34.02    103.41 o 
   1  16  10        9.81       55.22     87.88 o 
   2  16  10      141.62      181.63    117.61 o 
   3  16  10      380.80      251.21    110.83 o 
  -7  17  10       41.37      151.32    143.14 o 
  -6  17  10       40.35       70.34    133.32 o 
  -5  17  10        1.32       65.44    128.42 o 
  -4  17  10       37.95      -55.80    174.63 o 
  -3  17  10       92.38      165.31     74.97 o 
  -2  17  10      201.61      278.92     81.69 o 
  -1  17  10      106.69      -32.37     95.73 o 
   0  17  10      289.93      380.11     98.28 o 
   1  17  10       25.29      -83.20     83.20 o 
   2  17  10       36.29      -16.02     92.78 o 
   3  17  10       33.56       96.24    106.29 o 
  -7  18  10      336.04      692.80    171.77 o 
  -6  18  10       42.87      -27.81    121.06 o 
  -5  18  10       79.45     -103.06    112.06 o 
  -4  18  10     1970.37     1906.91    196.72 o 
  -3  18  10     5657.24     5714.88    180.82 o 
  -2  18  10     1574.29     1676.77    121.83 o 
  -1  18  10      666.34      816.47    110.74 o 
   0  18  10      123.99      199.79     90.02 o 
   1  18  10      649.61      572.77    116.97 o 
   2  18  10      174.00      -33.65     93.03 o 
   3  18  10      601.61      582.03    124.40 o 
  -7  19  10     1926.70     1693.14    247.84 o 
  -6  19  10     2650.99     2340.13    278.10 o 
  -5  19  10     3338.35     3055.83    292.82 o 
  -4  19  10     4570.70     4462.51    184.89 o 
  -3  19  10       17.12      -28.01     69.35 o 
  -2  19  10     1043.54      975.86    131.66 o 
  -1  19  10     3715.61     3845.14    189.13 o 
   0  19  10     4611.03     4603.51    204.47 o 
   1  19  10     1313.30     1539.99    151.15 o 
   2  19  10      664.63      569.94    120.25 o 
  -6  20  10      392.51      383.62    145.59 o 
  -5  20  10      397.96      639.63    174.22 o 
  -4  20  10     1058.98     1156.09    119.37 o 
  -3  20  10       44.75      -23.18     73.76 o 
  -2  20  10        0.17      -53.36     74.56 o 
  -1  20  10      101.53       78.01     85.32 o 
   0  20  10     1681.53     1671.84    148.22 o 
   1  20  10      456.57      337.75    115.34 o 
   2  20  10     2575.34     2760.95    188.88 o 
  -6  21  10     1053.13     1042.06    213.48 o 
  -5  21  10      349.94      483.40    161.13 o 
  -4  21  10      144.61      245.60     90.89 o 
  -3  21  10       79.64      160.12    135.78 o 
  -2  21  10      512.61      564.37    104.31 o 
  -1  21  10        4.57        2.12     83.11 o 
   0  21  10      688.24      664.85    121.16 o 
   1  21  10     1556.44     1866.14    163.07 o 
   2  21  10      415.87      404.73    155.81 o 
  -6  22  10       52.85      284.64    125.15 o 
  -5  22  10      871.89      880.92    198.76 o 
  -4  22  10      899.23     1219.77    131.94 o 
  -3  22  10      968.65     1049.76    134.14 o 
  -2  22  10     1360.81     1437.17    133.69 o 
  -1  22  10      990.79     1037.96    126.48 o 
   0  22  10      320.08      390.80    104.73 o 
   1  22  10       50.06       86.79     97.19 o 
  -5  23  10     1547.51     1660.42    240.48 o 
  -4  23  10      190.92      175.01    296.10 o 
  -3  23  10      201.68      277.51    100.46 o 
  -2  23  10      131.28      156.36    146.49 o 
  -1  23  10     2337.10     2398.62    166.04 o 
   0  23  10     1625.17     1629.82    155.86 o 
   1  23  10      380.41      416.13    114.09 o 
  -5  24  10       61.64      305.09    122.69 o 
  -4  24  10      334.38      494.75     99.52 o 
  -3  24  10      932.65      731.63    118.06 o 
  -2  24  10      303.43      363.54    184.97 o 
  -1  24  10     2419.69     2472.81    254.64 o 
   0  24  10      442.17      537.68    113.45 o 
  -4  25  10       35.66       46.12     69.16 o 
  -3  25  10        0.05      130.80    174.22 o 
  -2  25  10       39.25        4.94    133.40 o 
  -1  25  10     1751.68     2028.17    179.02 o 
  -2  26  10      347.86      495.25     93.81 o 
  -9   1  11       76.15      193.36    298.55 o 
  -8   1  11     1147.98     1103.07    133.60 o 
  -7   1  11     3013.12     3036.91    129.09 o 
  -6   1  11     4385.59     4274.19    147.46 o 
  -5   1  11     6123.51     6265.49    153.03 o 
  -4   1  11      222.18      221.40     52.33 o 
  -3   1  11      868.09      928.56     65.89 o 
  -2   1  11      393.15      431.68     58.41 o 
  -1   1  11      916.62     1021.61     69.06 o 
   0   1  11     3169.63     2980.70    103.26 o 
   1   1  11      592.82      568.32     64.08 o 
   2   1  11      450.26      526.10     87.91 o 
   3   1  11     1886.56     1941.98    133.53 o 
   4   1  11       11.44       91.26    175.67 o 
  -9   2  11     1562.50     1423.56    151.50 o 
  -8   2  11      181.40      201.77    187.31 o 
  -7   2  11       46.38      109.50     58.56 o 
  -6   2  11      146.90      141.76     66.63 o 
  -5   2  11      507.31      505.64     72.72 o 
  -4   2  11        2.62       27.69     45.98 o 
  -3   2  11      127.72      181.20     47.71 o 
  -2   2  11     3871.93     3830.00    104.10 o 
  -1   2  11     5697.01     5742.26    128.19 o 
   0   2  11     4028.80     4129.01    126.86 o 
   1   2  11       43.09        8.77     49.51 o 
   2   2  11     3372.07     3377.22    148.97 o 
   3   2  11     6528.34     6287.50    205.15 o 
   4   2  11     4804.32     5246.82    289.96 o 
  -9   3  11      980.89      917.25    138.78 o 
  -8   3  11       24.84      132.32    111.24 o 
  -7   3  11     1711.26     1846.75    109.16 o 
  -6   3  11     2316.57     2186.26    107.61 o 
  -5   3  11       39.51      -34.26     44.63 o 
  -4   3  11        1.84       31.80     48.99 o 
  -3   3  11        0.15       -6.19     41.83 o 
  -2   3  11      544.91      496.82     54.74 o 
  -1   3  11        0.20      -43.88     43.88 o 
   0   3  11       75.15       51.09     71.52 o 
   1   3  11      807.89      865.99     83.53 o 
   2   3  11       73.16       25.45     70.74 o 
   3   3  11       92.30      291.88     81.26 o 
   4   3  11        2.41      308.10    178.66 o 
  -9   4  11     1038.54     1291.97    153.38 o 
  -8   4  11      152.70      101.42     92.82 o 
  -7   4  11      558.60      618.95     93.45 o 
  -6   4  11     1277.78     1469.39     95.39 o 
  -5   4  11       63.36       22.58     48.08 o 
  -4   4  11     5142.45     5120.90    178.17 o 
  -3   4  11     2890.23     2827.20    125.34 o 
  -2   4  11     3170.72     3219.87     94.98 o 
  -1   4  11     5156.66     4987.13    120.53 o 
   0   4  11        2.19       59.49     50.08 o 
   1   4  11      354.96      377.91     64.03 o 
   2   4  11       40.56      -22.21     99.49 o 
   3   4  11      702.45      867.39     99.63 o 
   4   4  11     2796.65     3039.13    155.68 o 
  -9   5  11        3.51       29.85     89.07 o 
  -8   5  11     1044.49     1129.52    132.90 o 
  -7   5  11     3201.33     3248.50    145.08 o 
  -6   5  11     7629.29     7848.52    196.28 o 
  -5   5  11     9015.79     8524.77    238.63 o 
  -4   5  11      329.95      344.13    131.34 o 
  -3   5  11      978.83      811.09     85.95 o 
  -2   5  11     3535.82     3647.39     99.61 o 
  -1   5  11     6454.19     6479.93    145.93 o 
   0   5  11     4415.69     4411.71    130.64 o 
   1   5  11        6.43      -18.90     48.54 o 
   2   5  11       50.41      151.12     64.68 o 
   3   5  11      129.37      -36.16     87.56 o 
   4   5  11      397.30      645.81    117.91 o 
  -9   6  11       64.23       81.13     92.52 o 
  -8   6  11       66.68       51.81     92.02 o 
  -7   6  11       40.94       68.71    126.78 o 
  -6   6  11      356.49      378.17     90.90 o 
  -5   6  11       28.05      166.98     76.02 o 
  -4   6  11      686.25      508.38    101.79 o 
  -3   6  11      979.57     1180.00    112.19 o 
  -2   6  11     1065.20     1089.84     80.77 o 
  -1   6  11     1982.55     1928.93     93.20 o 
   0   6  11     1106.74     1249.99     83.56 o 
   1   6  11      402.41      559.47     68.75 o 
   2   6  11     1109.15     1293.64    113.10 o 
   3   6  11      118.23       28.93    138.54 o 
   4   6  11      136.79      218.48    109.53 o 
  -8   7  11      877.63      777.05    193.85 o 
  -7   7  11      700.09      665.81    175.04 o 
  -6   7  11     2192.31     2220.13    169.23 o 
  -5   7  11     2631.84     2735.84    176.07 o 
  -4   7  11      217.33      213.28     96.11 o 
  -3   7  11      127.43      191.41     72.33 o 
  -2   7  11        1.97       58.58     47.17 o 
  -1   7  11     2285.24     2257.13     96.33 o 
   0   7  11     3404.45     3168.11    114.76 o 
   1   7  11     1773.07     1772.31     93.45 o 
   2   7  11      818.51      961.29    137.48 o 
   3   7  11      298.33       51.70     95.18 o 
   4   7  11       76.62      158.41     98.22 o 
  -8   8  11     1225.65     1108.31    213.48 o 
  -7   8  11     1178.83     1168.02    202.85 o 
  -6   8  11      790.45      786.71    113.54 o 
  -5   8  11      576.72      568.87    105.80 o 
  -4   8  11      395.49      391.63     96.72 o 
  -3   8  11     7554.52     7274.04    225.84 o 
  -2   8  11     8119.54     8223.67    173.21 o 
  -1   8  11     2165.93     2296.37     96.83 o 
   0   8  11      829.31      941.19     76.52 o 
   1   8  11      224.64      308.63     64.86 o 
   2   8  11     2226.69     2188.27    158.76 o 
   3   8  11     1651.88     1762.14    159.79 o 
   4   8  11     3306.91     3114.64    203.78 o 
  -8   9  11      136.06      244.56    157.04 o 
  -7   9  11      325.45      242.93    148.87 o 
  -6   9  11      274.59      364.32    110.42 o 
  -5   9  11       16.24      167.47     92.02 o 
  -4   9  11      571.06      514.01    108.73 o 
  -3   9  11      182.50      133.58     77.55 o 
  -2   9  11     5521.45     5504.71    200.01 o 
  -1   9  11      288.69      372.02     68.66 o 
   0   9  11      171.50      103.59     60.43 o 
   1   9  11      309.76      326.56     70.70 o 
   2   9  11      513.86      582.46    117.00 o 
   3   9  11       46.37      232.13    106.07 o 
  -8  10  11     1924.60     1909.90    255.20 o 
  -7  10  11     1190.29     1014.25    201.21 o 
  -6  10  11      103.98      138.44     65.63 o 
  -5  10  11     2090.91     2018.96    173.40 o 
  -4  10  11     3340.36     3048.52    183.70 o 
  -3  10  11      611.83      687.43    121.76 o 
  -2  10  11      366.30      410.17     59.49 o 
  -1  10  11     1921.12     2032.74    108.69 o 
   0  10  11       42.36       64.58     56.73 o 
   1  10  11       35.18      102.03     96.81 o 
   2  10  11      195.52      372.70    153.97 o 
   3  10  11      303.79      131.61    103.92 o 
  -8  11  11     1139.55     1246.54    222.48 o 
  -7  11  11     4756.38     4857.76    350.08 o 
  -6  11  11     4878.32     4820.95    331.27 o 
  -5  11  11      421.41      738.62    114.22 o 
  -4  11  11      139.65      129.14     78.07 o 
  -3  11  11      957.46     1029.47    114.63 o 
  -2  11  11      353.15      207.92     91.33 o 
  -1  11  11      185.65      225.19     65.10 o 
   0  11  11     2609.59     2493.43    125.31 o 
   1  11  11     6126.77     5863.36    178.98 o 
   2  11  11     3095.91     3005.02    203.22 o 
   3  11  11        4.04       29.10     98.83 o 
  -8  12  11      306.21      289.55    139.05 o 
  -7  12  11      511.27      462.14    171.77 o 
  -6  12  11      149.34      168.50    141.50 o 
  -5  12  11       92.16      128.12    169.31 o 
  -4  12  11      469.70      400.29     99.90 o 
  -3  12  11     3150.68     3141.31    167.87 o 
  -2  12  11      725.90      827.57     74.62 o 
  -1  12  11      443.24      364.18     69.96 o 
   0  12  11     2771.59     2613.20    126.90 o 
   1  12  11       15.06      105.60    154.45 o 
   2  12  11     2358.61     2346.85    170.10 o 
   3  12  11     1319.74     1316.24    154.12 o 
  -8  13  11        0.22      115.33    126.78 o 
  -7  13  11      767.00      690.34    183.22 o 
  -6  13  11      469.96      509.58    170.95 o 
  -5  13  11       31.08      173.64     70.34 o 
  -4  13  11      436.68      663.13    191.40 o 
  -3  13  11        4.88       54.85     69.90 o 
  -2  13  11       43.69       64.02     54.14 o 
  -1  13  11      133.97      174.54     67.41 o 
   0  13  11     1657.66     1653.32    142.14 o 
   1  13  11     1300.65     1372.31    107.97 o 
   2  13  11      535.00      593.12    138.84 o 
   3  13  11       32.81      -65.31     95.53 o 
  -7  14  11     2788.62     3043.56    287.92 o 
  -6  14  11      100.86      162.77    143.14 o 
  -5  14  11      403.95      380.34    150.50 o 
  -4  14  11     1302.39     1141.69    138.05 o 
  -3  14  11     5675.01     5463.51    308.93 o 
  -2  14  11     2031.01     2007.65    115.70 o 
  -1  14  11     1236.51     1318.53     99.73 o 
   0  14  11      444.90      453.09     78.57 o 
   1  14  11       16.23       44.85     54.96 o 
   2  14  11     1830.56     2132.38    167.43 o 
   3  14  11     1757.86     1904.37    172.33 o 
  -7  15  11     2035.08     1920.53    260.11 o 
  -6  15  11      511.24      750.05    184.86 o 
  -5  15  11        8.11      -40.90    128.42 o 
  -4  15  11       20.20       22.08    114.51 o 
  -3  15  11      109.62      199.47     81.36 o 
  -2  15  11       97.96      166.66     92.32 o 
  -1  15  11      118.74      164.01     66.58 o 
   0  15  11      951.06      977.71     98.53 o 
   1  15  11     1313.44     1414.21    115.07 o 
   2  15  11     1015.86     1219.94    146.23 o 
  -7  16  11      606.96      497.31    152.96 o 
  -6  16  11       75.04      170.95    135.78 o 
  -5  16  11        4.87      -78.52    114.51 o 
  -4  16  11      152.24      276.46    142.32 o 
  -3  16  11     2908.99     2846.07    116.69 o 
  -2  16  11      809.40      765.03     83.12 o 
  -1  16  11       82.75      111.71     63.64 o 
   0  16  11       93.83      191.89     67.87 o 
   1  16  11       58.49      244.85     91.11 o 
   2  16  11      220.95      191.69    105.93 o 
  -7  17  11     1456.71     1307.89    233.11 o 
  -6  17  11     1156.81     1363.51    233.11 o 
  -5  17  11     1130.23     1458.39    226.57 o 
  -4  17  11     2048.41     2416.57    186.49 o 
  -3  17  11      457.54      501.36     82.15 o 
  -2  17  11     2477.55     2506.70    127.46 o 
  -1  17  11     1903.45     1797.20    136.26 o 
   0  17  11     1164.30     1256.29    109.39 o 
   1  17  11     2164.90     2144.85    253.24 o 
   2  17  11      818.51      694.23    160.64 o 
  -6  18  11      729.71      976.62    209.39 o 
  -5  18  11       42.07      211.85    145.59 o 
  -4  18  11     1074.49     1378.70    113.96 o 
  -3  18  11     3036.77     2905.64    151.65 o 
  -2  18  11     3063.40     2966.56    154.84 o 
  -1  18  11      183.02       93.05     84.97 o 
   0  18  11       10.73      -10.88     91.04 o 
   1  18  11        0.27       -0.41     51.75 o 
   2  18  11       17.94       -7.29    111.59 o 
  -6  19  11      774.46      873.56    194.67 o 
  -5  19  11       99.70       25.36    137.41 o 
  -4  19  11      881.40      854.90    107.97 o 
  -3  19  11      270.90      376.93    101.38 o 
  -2  19  11       42.91      -15.54     77.55 o 
  -1  19  11        0.13       39.61    115.01 o 
   0  19  11       15.93      -32.54     84.70 o 
   1  19  11      786.11      680.57    126.53 o 
  -6  20  11        1.04      -97.34     97.34 o 
  -5  20  11      263.83      161.95    134.14 o 
  -4  20  11     1731.57     1957.67    142.68 o 
  -3  20  11     3788.58     3928.08    171.46 o 
  -2  20  11     4756.85     4792.27    194.15 o 
  -1  20  11     2941.72     2901.35    172.48 o 
   0  20  11      471.69      387.48    137.79 o 
   1  20  11       49.45      -83.57     83.57 o 
  -5  21  11     1236.56     1692.32    249.47 o 
  -4  21  11      350.15      553.30    106.18 o 
  -3  21  11        8.03      111.75     83.19 o 
  -2  21  11      166.66      307.75     95.68 o 
  -1  21  11     1056.84     1052.10    129.70 o 
   0  21  11     1842.79     1741.23    152.54 o 
  -5  22  11      294.77      310.00    125.96 o 
  -4  22  11        6.15      132.70     78.25 o 
  -3  22  11       64.56      174.32     91.48 o 
  -2  22  11        0.99       55.40     82.60 o 
  -1  22  11      121.72        2.30     91.15 o 
   0  22  11      561.37      644.46    120.46 o 
  -4  23  11       80.22      150.02     91.20 o 
  -3  23  11       67.71      206.92     91.25 o 
  -2  23  11       12.27       40.15     78.08 o 
  -1  23  11      902.98      985.02    127.58 o 
  -8   0  12     4803.94     4389.90    291.19 o 
  -7   0  12      888.93     1086.23    166.86 o 
  -6   0  12      532.73      638.81    127.60 o 
  -5   0  12       69.02       43.57     63.01 o 
  -4   0  12     1998.57     1826.12    135.62 o 
  -3   0  12      477.32      468.94    176.68 o 
  -2   0  12      644.25      737.42     91.39 o 
  -1   0  12    12033.57    11548.67    269.61 o 
   0   0  12     1748.17     1645.69    123.42 o 
   1   0  12      258.69      308.36    106.96 o 
   2   0  12     2402.94     2514.10    295.28 o 
   3   0  12     6196.70     6370.78    402.02 o 
  -8   1  12       86.83      155.71    118.19 o 
  -7   1  12      482.49      517.82     99.99 o 
  -6   1  12      946.85     1112.83    105.09 o 
  -5   1  12      799.53      991.19    122.07 o 
  -4   1  12        3.85      -21.19     44.56 o 
  -3   1  12      146.53      183.97     51.27 o 
  -2   1  12      217.99      158.31     50.15 o 
  -1   1  12      126.92       42.89     47.82 o 
   0   1  12      352.37      342.28     57.75 o 
   1   1  12      285.13      355.23     86.02 o 
   2   1  12      690.74      793.90    102.29 o 
   3   1  12      566.24      742.54    163.51 o 
  -8   2  12      772.16      713.33    113.25 o 
  -7   2  12      105.10       37.92     92.84 o 
  -6   2  12     1504.78     1570.17    116.76 o 
  -5   2  12       22.55       92.97     46.28 o 
  -4   2  12      670.11      753.47     92.91 o 
  -3   2  12     1795.49     1852.11     87.68 o 
  -2   2  12     1049.55     1133.29     72.39 o 
  -1   2  12     1012.97     1057.93     73.97 o 
   0   2  12        5.38       24.50     48.59 o 
   1   2  12      807.05      987.48    151.82 o 
   2   2  12        2.41      -34.26    103.42 o 
   3   2  12      171.74      180.16    150.23 o 
  -8   3  12      560.42      670.41    109.43 o 
  -7   3  12      970.98      960.27    188.94 o 
  -6   3  12     1556.58     1583.46    116.13 o 
  -5   3  12     4008.77     3958.44    123.67 o 
  -4   3  12     1971.98     1944.19     92.49 o 
  -3   3  12        3.62      -44.16     44.16 o 
  -2   3  12      150.92      258.38     50.99 o 
  -1   3  12      526.23      615.87     74.56 o 
   0   3  12     2374.01     2465.85    107.54 o 
   1   3  12      336.75      354.42     89.25 o 
   2   3  12      923.69      896.05    102.07 o 
   3   3  12     2416.01     2738.64    146.98 o 
  -8   4  12      842.80      904.52    123.41 o 
  -7   4  12      966.00      860.11    134.96 o 
  -6   4  12      114.34       19.91     66.66 o 
  -5   4  12      252.54      334.97     72.37 o 
  -4   4  12       16.80       -2.37     51.12 o 
  -3   4  12     2116.52     2126.94     90.00 o 
  -2   4  12     3912.02     3855.80    149.49 o 
  -1   4  12     2398.58     2385.50    103.72 o 
   0   4  12     2629.95     2719.96    112.05 o 
   1   4  12       11.86       23.07     88.54 o 
   2   4  12      947.13     1194.75    117.47 o 
   3   4  12     1252.27     1153.57    137.44 o 
  -8   5  12      326.50      423.18    197.12 o 
  -7   5  12       90.63      140.91     82.56 o 
  -6   5  12      145.89      222.35     73.65 o 
  -5   5  12      660.05      806.06     71.40 o 
  -4   5  12      435.88      556.36    102.95 o 
  -3   5  12      296.00      310.67     87.60 o 
  -2   5  12      195.60      207.82     54.04 o 
  -1   5  12        0.82       48.58     48.71 o 
   0   5  12     1438.66     1497.82     91.28 o 
   1   5  12      100.59      277.67     90.78 o 
   2   5  12       43.95       17.42    139.64 o 
   3   5  12      192.52      299.13    196.20 o 
  -8   6  12     2262.84     2291.56    162.91 o 
  -7   6  12     1715.73     1871.32    163.59 o 
  -6   6  12      697.97      748.75    130.46 o 
  -5   6  12       72.52       63.09     73.21 o 
  -4   6  12     2575.03     2623.95    302.64 o 
  -3   6  12     9435.54     8417.33    240.76 o 
  -2   6  12     7512.57     7487.42    156.23 o 
  -1   6  12     4412.30     4426.33    128.73 o 
   0   6  12        0.56       35.01     65.97 o 
   1   6  12     1521.39     1583.90    112.48 o 
   2   6  12      512.76      344.46    132.09 o 
   3   6  12      594.04      630.58    156.73 o 
  -8   7  12       28.96       16.11     78.34 o 
  -7   7  12       63.04       92.46    100.61 o 
  -6   7  12     1860.72     2034.22    216.75 o 
  -5   7  12      289.62      274.18     87.77 o 
  -4   7  12     2040.61     2074.09    162.51 o 
  -3   7  12     1098.17     1148.14    138.87 o 
  -2   7  12      687.80      653.37     70.54 o 
  -1   7  12     1966.62     2016.19     95.75 o 
   0   7  12       15.39       17.70     57.64 o 
   1   7  12      323.49      234.16     94.01 o 
   2   7  12      235.74      227.11     99.74 o 
   3   7  12     1055.32     1282.58    148.53 o 
  -8   8  12      698.90      545.69    110.25 o 
  -7   8  12        9.86       47.44    124.33 o 
  -6   8  12       13.45     -118.60    124.33 o 
  -5   8  12      479.68      458.88     97.55 o 
  -4   8  12     1704.95     1685.22    150.51 o 
  -3   8  12       25.96       46.47     81.59 o 
  -2   8  12        4.18       52.12     52.59 o 
  -1   8  12      650.47      667.36     78.32 o 
   0   8  12        8.39      -44.28     46.03 o 
   1   8  12       20.71     -108.34    122.51 o 
   2   8  12       46.63       10.75    122.64 o 
   3   8  12        2.58      -94.69     94.69 o 
  -8   9  12      308.41      418.79    178.31 o 
  -7   9  12      859.80     1022.43    198.76 o 
  -6   9  12      890.19      526.76    162.77 o 
  -5   9  12       77.35      175.04    137.41 o 
  -4   9  12      737.77      590.89    164.41 o 
  -3   9  12     1780.83     2177.23    149.25 o 
  -2   9  12     2073.63     1988.74    112.63 o 
  -1   9  12        2.03      -30.77     56.52 o 
   0   9  12      767.06      972.25    130.10 o 
   1   9  12     3806.96     3523.43    229.55 o 
   2   9  12     3536.05     3387.77    196.45 o 
  -8  10  12     1330.23     1337.34    228.21 o 
  -7  10  12     3169.89     2776.10    276.46 o 
  -6  10  12      206.41      233.93    139.87 o 
  -5  10  12       66.43       44.99    121.87 o 
  -4  10  12      573.97      631.15    114.23 o 
  -3  10  12     2548.68     2706.72    160.26 o 
  -2  10  12     2638.53     2856.75    120.07 o 
  -1  10  12     1096.13     1033.18     92.03 o 
   0  10  12       18.14       21.88     64.40 o 
   1  10  12      102.53       -0.64    104.15 o 
   2  10  12     1533.10     1509.56    153.60 o 
  -7  11  12      153.12      398.34    163.59 o 
  -6  11  12      104.26      119.42    136.60 o 
  -5  11  12      102.21       93.25    132.51 o 
  -4  11  12       20.55       16.36    112.88 o 
  -3  11  12      282.79      219.52    117.68 o 
  -2  11  12      320.37      190.78     68.59 o 
  -1  11  12       32.18       -9.79     75.09 o 
   0  11  12      516.03      482.74     78.16 o 
   1  11  12      499.02      525.64    112.80 o 
   2  11  12       75.94      -48.43    113.02 o 
  -7  12  12     4922.48     5076.97    363.98 o 
  -6  12  12      436.42      706.70    185.67 o 
  -5  12  12      488.26      397.52    156.23 o 
  -4  12  12      660.86      771.32    180.77 o 
  -3  12  12     2037.94     2177.93    198.13 o 
  -2  12  12     4405.58     4087.71    134.72 o 
  -1  12  12      862.19      790.75    105.19 o 
   0  12  12      678.55      608.04    121.93 o 
   1  12  12      135.46        6.01     94.48 o 
   2  12  12      302.17      441.59    116.59 o 
  -7  13  12     2249.48     2655.04    280.55 o 
  -6  13  12     3387.50     3023.93    289.55 o 
  -5  13  12       12.58      161.95    143.14 o 
  -4  13  12        1.25       65.44    130.05 o 
  -3  13  12      176.35        5.08    261.33 o 
  -2  13  12      272.21      402.10     68.51 o 
  -1  13  12       17.52       80.08     93.15 o 
   0  13  12        2.17        9.45     78.98 o 
   1  13  12     4119.19     3704.46    224.02 o 
   2  13  12     3708.39     3524.82    205.06 o 
  -7  14  12       64.52      250.29    157.04 o 
  -6  14  12       29.57      137.41    125.96 o 
  -5  14  12      300.03      175.04    138.23 o 
  -4  14  12      160.79     -119.42    119.42 o 
  -3  14  12      200.82      132.38    107.69 o 
  -2  14  12      173.97      -47.94     69.45 o 
  -1  14  12       11.51       71.90    120.78 o 
   0  14  12      545.91      558.09     84.51 o 
   1  14  12        1.32      -63.84    102.96 o 
  -6  15  12     1716.98     1795.38    249.47 o 
  -5  15  12      629.92      532.48    170.95 o 
  -4  15  12     1202.85      943.09    202.85 o 
  -3  15  12      811.40      792.69    156.20 o 
  -2  15  12      184.04      178.38     79.57 o 
  -1  15  12     1604.68     1671.21    134.46 o 
   0  15  12      897.38     1058.05    108.38 o 
   1  15  12     2155.21     1965.79    164.03 o 
  -6  16  12     1273.62      979.90    206.94 o 
  -5  16  12       61.15       58.07    133.32 o 
  -4  16  12     2089.35     2610.87    280.55 o 
  -3  16  12     6096.04     6107.76    202.86 o 
  -2  16  12     3532.63     3578.14    164.99 o 
  -1  16  12      341.67      287.12     93.84 o 
   0  16  12        0.34      -67.17    127.03 o 
   1  16  12       27.13      -83.74     83.74 o 
  -6  17  12       82.69      -25.36    113.69 o 
  -5  17  12      612.26      494.04    179.13 o 
  -4  17  12      306.23      281.37    143.14 o 
  -3  17  12       71.57      -30.17     74.63 o 
  -2  17  12        1.26      -68.19     76.21 o 
  -1  17  12      612.46      640.32    110.66 o 
   0  17  12        0.29       60.41     85.44 o 
   1  17  12      137.04      208.81    197.94 o 
  -5  18  12      392.48      440.05    155.41 o 
  -4  18  12      233.92      323.69    144.78 o 
  -3  18  12     1538.38     1655.91    117.45 o 
  -2  18  12     3937.06     3677.77    175.66 o 
  -1  18  12      161.11      155.45     92.68 o 
   0  18  12      151.56      325.80    134.05 o 
  -5  19  12     1171.56     1161.48    230.66 o 
  -4  19  12     2570.40     2426.16    141.20 o 
  -3  19  12      798.56      668.20     97.00 o 
  -2  19  12      234.26      277.84    137.71 o 
  -1  19  12      179.14      272.63     94.08 o 
   0  19  12      868.58      827.68    147.00 o 
  -4  20  12     1372.84     1662.62    160.32 o 
  -3  20  12     2657.83     2921.35    156.09 o 
  -2  20  12      385.37      153.18     78.24 o 
  -1  20  12      109.86      177.57    177.49 o 
  -3  21  12      706.28      889.33    191.40 o 
  -2  21  12      295.03      384.58    224.93 o 
  -7   1  13      425.05      459.71     93.02 o 
  -6   1  13     1001.59     1085.90    152.14 o 
  -5   1  13     2740.08     2575.26    138.23 o 
  -4   1  13     2882.99     2805.52    112.52 o 
  -3   1  13      437.78      443.13     63.20 o 
  -2   1  13      455.33      494.57     59.47 o 
  -1   1  13       56.14       74.54     47.89 o 
   0   1  13     1407.80     1420.97     87.07 o 
   1   1  13     2602.65     2621.37    139.34 o 
   2   1  13     1458.39     1432.60    332.46 o 
  -7   2  13      644.42      621.71    100.20 o 
  -6   2  13      561.87      540.32     88.18 o 
  -5   2  13      474.35      624.23     81.94 o 
  -4   2  13     1741.03     1703.04    119.59 o 
  -3   2  13      743.61      780.40     69.26 o 
  -2   2  13      455.37      419.12     58.12 o 
  -1   2  13     1895.53     1937.53    127.54 o 
   0   2  13     2022.13     1941.14    106.49 o 
   1   2  13       37.90      198.10    123.96 o 
   2   2  13       53.51       69.11    128.30 o 
  -7   3  13      120.11      121.21     80.12 o 
  -6   3  13      401.76      570.53     85.60 o 
  -5   3  13      101.50       76.84     94.06 o 
  -4   3  13      226.12      231.03     83.78 o 
  -3   3  13       63.87      123.81     57.04 o 
  -2   3  13       17.76       58.35     44.85 o 
  -1   3  13       13.54      119.72     81.09 o 
   0   3  13      239.79      231.32     58.44 o 
   1   3  13      144.64      279.30    154.19 o 
   2   3  13      235.93      517.83    123.98 o 
  -7   4  13      415.68      388.78     91.58 o 
  -6   4  13      519.21      585.13     88.67 o 
  -5   4  13     1082.90     1203.04     93.06 o 
  -4   4  13     1487.40     1403.30     98.94 o 
  -3   4  13     2199.31     2330.87     99.54 o 
  -2   4  13     1926.52     2050.25     98.80 o 
  -1   4  13     2266.17     2348.42    105.19 o 
   0   4  13      120.53      186.19     63.65 o 
   1   4  13       78.13      -52.68     81.80 o 
   2   4  13        4.48      138.55     86.28 o 
  -7   5  13      617.15      565.27    109.60 o 
  -6   5  13      824.75     1002.13     95.78 o 
  -5   5  13     4452.41     4027.97    144.35 o 
  -4   5  13     5599.28     5516.37    160.89 o 
  -3   5  13     1263.20     1101.75     80.12 o 
  -2   5  13      122.47      208.54     75.91 o 
  -1   5  13     1759.12     1741.83     96.57 o 
   0   5  13     3448.08     3468.52    143.51 o 
   1   5  13     1852.74     1423.95    138.15 o 
   2   5  13     1974.20     2315.69    170.47 o 
  -7   6  13       18.33       19.59     73.68 o 
  -6   6  13      108.70      117.94     63.75 o 
  -5   6  13      104.69      323.99    107.56 o 
  -4   6  13       19.67      125.15    111.24 o 
  -3   6  13        9.06       80.99     48.27 o 
  -2   6  13      703.27      790.97     93.63 o 
  -1   6  13      179.29      150.68     61.37 o 
   0   6  13        5.59       75.56     71.78 o 
   1   6  13      342.62      241.35    100.84 o 
   2   6  13       32.39       72.62     91.68 o 
  -7   7  13     1265.49     1072.67    113.96 o 
  -6   7  13      135.56      215.04     64.54 o 
  -5   7  13      354.95      345.99    147.23 o 
  -4   7  13     1225.19     1434.67    194.67 o 
  -3   7  13      190.88      236.30     52.39 o 
  -2   7  13       97.72       68.51    117.35 o 
  -1   7  13      119.22       73.05     81.34 o 
   0   7  13     1038.26     1170.69    102.68 o 
   1   7  13     1523.09     1612.92    146.79 o 
  -7   8  13      695.62      931.91    181.58 o 
  -6   8  13      157.80      195.73    137.41 o 
  -5   8  13       23.19        6.54    125.96 o 
  -4   8  13     1330.96     1585.17    205.30 o 
  -3   8  13     3141.98     2900.06    219.21 o 
  -2   8  13     3792.01     3788.67    134.17 o 
  -1   8  13      719.38      760.55    136.91 o 
   0   8  13        0.85      132.36    106.96 o 
   1   8  13       85.51      140.99     87.94 o 
  -7   9  13      782.93      594.54    101.33 o 
  -6   9  13      214.82      105.51    130.05 o 
  -5   9  13     1038.58      870.29    183.22 o 
  -4   9  13      817.68      822.03    169.31 o 
  -3   9  13     3245.76     3451.06    223.96 o 
  -2   9  13        0.07       81.04     53.27 o 
  -1   9  13     1894.83     1618.54    108.78 o 
   0   9  13      220.67      177.68     92.61 o 
   1   9  13      325.75      365.15    117.30 o 
  -7  10  13     1199.06      979.90    213.48 o 
  -6  10  13       12.09      152.96    134.14 o 
  -5  10  13      462.57      363.98    149.68 o 
  -4  10  13     2209.87     2276.33    244.56 o 
  -3  10  13     1922.38     2011.32    188.13 o 
  -2  10  13      815.55      594.86     90.10 o 
  -1  10  13      432.41      545.41    114.83 o 
   0  10  13      319.43      443.24    109.32 o 
   1  10  13      338.40       72.51     94.75 o 
  -6  11  13     2503.02     2311.51    254.38 o 
  -5  11  13      720.06     1075.59    194.67 o 
  -4  11  13      569.13      534.93    166.86 o 
  -3  11  13     4130.42     4096.31    248.00 o 
  -2  11  13      621.09      768.00     96.16 o 
  -1  11  13       95.14      176.96     85.09 o 
   0  11  13      543.73      549.49    110.34 o 
   1  11  13     3946.70     4211.89    264.58 o 
  -6  12  13       68.58      -23.72    114.51 o 
  -5  12  13     1485.96     1872.27    232.30 o 
  -4  12  13     1050.24      684.62    181.58 o 
  -3  12  13       24.39       49.99    108.00 o 
  -2  12  13      445.78      395.70    101.64 o 
  -1  12  13       39.80      -47.50     80.40 o 
   0  12  13       22.70        7.04    113.05 o 
   1  12  13        7.66      -76.59    111.34 o 
  -6  13  13      221.99      313.27    156.23 o 
  -5  13  13      423.55      107.97    149.68 o 
  -4  13  13      165.40       96.52    140.69 o 
  -3  13  13      673.76      771.57    155.95 o 
  -2  13  13       36.69      135.48     76.86 o 
  -1  13  13      246.59      205.19     94.80 o 
   0  13  13      304.97      494.21    113.60 o 
  -6  14  13      783.01     1043.69    211.03 o 
  -5  14  13     1088.15     1067.42    213.48 o 
  -4  14  13     1275.25     1257.18    220.84 o 
  -3  14  13     2262.52     2200.07    209.21 o 
  -2  14  13     3721.64     3444.72    162.93 o 
  -1  14  13      224.20      170.16     90.10 o 
   0  14  13       47.03      -26.50     95.74 o 
  -5  15  13      143.58      134.14    131.69 o 
  -4  15  13       35.31      -19.63    115.33 o 
  -3  15  13      423.61      595.41    146.64 o 
  -2  15  13     1007.30      921.68    214.61 o 
  -1  15  13      127.94      -76.02     76.02 o 
   0  15  13      288.22       39.99    105.29 o 
  -5  16  13        3.10      -45.80    108.79 o 
  -4  16  13      892.18      913.64    193.03 o 
  -3  16  13      185.56      175.93    115.75 o 
  -2  16  13     2407.99     2557.52    178.76 o 
  -1  16  13       21.73      -50.76     82.26 o 
  -4  17  13     2002.16     1817.47    251.11 o 
  -3  17  13     3951.68     3595.97    467.45 o 
  -2  17  13      276.14      197.78    101.41 o 
  -6   0  14      165.45      242.93    104.70 o 
  -5   0  14        8.41      -73.61     88.34 o 
  -4   0  14        1.48       19.63     91.61 o 
  -3   0  14      195.27        9.00    105.51 o 
  -2   0  14       12.38      -68.38     79.98 o 
  -1   0  14      359.81      313.78    141.63 o 
   0   0  14     3142.94     3036.72    198.64 o 
  -6   1  14      926.25      952.26     98.00 o 
  -5   1  14     2594.25     2432.98    136.00 o 
  -4   1  14     1353.35     1488.87    113.54 o 
  -3   1  14      125.30       16.32     74.62 o 
  -2   1  14       88.63       61.96     60.08 o 
  -1   1  14       10.32       10.67     85.17 o 
   0   1  14      338.26      451.81    150.76 o 
  -6   2  14       50.92      232.48     68.58 o 
  -5   2  14     1035.20     1010.30    133.32 o 
  -4   2  14       86.50      157.30     71.89 o 
  -3   2  14      383.95      181.25     93.65 o 
  -2   2  14      238.01      204.70     65.96 o 
  -1   2  14      431.05      418.54     66.06 o 
   0   2  14      409.92      525.44    112.87 o 
  -6   3  14     1125.01     1487.16    113.36 o 
  -5   3  14     5057.03     4952.74    174.12 o 
  -4   3  14     7273.16     7422.15    214.41 o 
  -3   3  14     2291.98     2059.96    214.30 o 
  -2   3  14      107.62      101.13     59.89 o 
  -1   3  14      603.07      642.47     98.91 o 
   0   3  14     2563.24     2474.80    156.41 o 
  -6   4  14        0.67       42.43     96.11 o 
  -5   4  14      294.22      478.42     73.98 o 
  -4   4  14       30.44       21.55     63.15 o 
  -3   4  14       63.13       75.42     70.91 o 
  -2   4  14      145.09      139.71     77.13 o 
  -1   4  14      927.39      945.10    112.66 o 
   0   4  14     1139.61     1243.82    248.64 o 
  -6   5  14      394.11      417.92     77.44 o 
  -5   5  14       38.57       32.64     94.47 o 
  -4   5  14     1050.69     1091.06     97.14 o 
  -3   5  14      359.12      327.72     73.08 o 
  -2   5  14        9.71      -70.73     70.73 o 
  -1   5  14      152.68       35.54     79.13 o 
   0   5  14      591.11      642.45    148.92 o 
  -6   6  14      748.71      903.85    116.97 o 
  -5   6  14      868.41      970.01    146.00 o 
  -4   6  14        8.69      -99.79    155.00 o 
  -3   6  14      930.20      948.41     91.29 o 
  -2   6  14     2235.50     2009.85    131.81 o 
  -1   6  14     2045.03     1811.75    136.40 o 
   0   6  14      873.25      802.84    119.42 o 
  -6   7  14      583.48      536.57    152.14 o 
  -5   7  14     3105.22     3127.81    256.83 o 
  -4   7  14     3111.90     2558.52    242.11 o 
  -3   7  14     1912.58     1898.51    115.48 o 
  -2   7  14        0.53      -57.04    104.63 o 
  -1   7  14     2574.39     2663.52    157.79 o 
   0   7  14     1885.99     1604.70    243.28 o 
  -6   8  14        8.45      118.60    121.06 o 
  -5   8  14        4.47       37.63    107.15 o 
  -4   8  14      936.70     1017.52    181.58 o 
  -3   8  14     1423.39     1387.14    103.21 o 
  -2   8  14        8.33     -117.90    117.90 o 
  -1   8  14       18.25      -81.27     81.27 o 
   0   8  14      102.88      177.06     93.79 o 
  -5   9  14     2225.85     1923.80    229.84 o 
  -4   9  14     2333.55     1950.79    235.57 o 
  -3   9  14     1339.82     1283.52     97.54 o 
  -2   9  14      171.23      174.62    143.34 o 
  -1   9  14       14.12      -72.64     72.64 o 
  -5  10  14       91.51      -92.43    115.33 o 
  -4  10  14       28.65      -12.27    123.51 o 
  -3  10  14       69.37      -35.69    114.06 o 
  -2  10  14     1142.86     1092.81    112.98 o 
  -1  10  14     1221.22     1195.30    120.88 o 
  -5  11  14       35.49      132.51    130.05 o 
  -4  11  14       88.00      -79.34    121.06 o 
  -3  11  14        1.35      -56.42    103.38 o 
  -2  11  14      219.07       67.19    152.08 o 
  -1  11  14      327.80      343.78     94.02 o 
  -4  12  14      432.64      545.57    175.04 o 
  -3  12  14      993.19     1153.54    169.60 o 
  -2  12  14     1027.81     1110.88    113.04 o 
  -4  13  14      171.59      270.74    149.68 o 
  -3  13  14      594.46      698.31    178.72 o 
  -2  13  14      427.56      444.74    184.45 o 
  -4   1  15     3979.52     4264.21    173.59 o 
  -3   1  15      217.95      186.70     80.95 o 
  -2   1  15      124.21      167.33     63.92 o 
  -4   2  15       52.95       15.31     68.75 o 
  -3   2  15      320.21      150.93    153.36 o 
  -2   2  15      445.19      370.85     97.48 o 
  -4   3  15      102.11      143.04     90.38 o 
  -3   3  15      277.10      260.39     84.70 o 
  -2   3  15       35.82       60.29    122.37 o 
  -4   4  15      395.82      557.40    121.87 o 
  -3   4  15     1764.74     1575.26    125.38 o 
  -4   5  15     2501.64     2718.82    226.98 o 
  -3   5  15     1030.91     1035.62    225.75 o 
                                                 
